# Supplementary material for: A Systematic Review and Comprehensive Analysis of mcr Gene Prevalence in Bacterial Isolates in Arab Countries
Source: Antibiotics (Basel). 2024 Oct 11;13(10):958. doi: 10.3390/antibiotics13100958 (PMC11505126; doi:10.3390/antibiotics13100958)
Supplement: Supplementary file 1 [file antibiotics-13-00958-s001.zip]

Archive with 4 entries (4 files):
- antibiotics-3193889-supplementary Figures.pdf
- Supplementary File S1.xlsx
- Supplementary File S2.html
- Supplementary File S3.html
