# Supplementary material for: A Systematic Review and Comprehensive Analysis of mcr Gene Prevalence in Bacterial Isolates in Arab Countries
Source: Antibiotics (Basel). 2024 Oct 11;13(10):958. doi: 10.3390/antibiotics13100958 (PMC11505126; doi:10.3390/antibiotics13100958)
Supplement: Supplementary file 1 [file antibiotics-13-00958-s001.zip › Supplementary File S1.xlsx]

## Sheet: Title and Abstract filtration
year	Title	Judge	Reason	DOI	Author	abstract
2015	Mean centering of ratio spectra and concentration augmented classical least squares in a comparative approach for quantitation of spectrally overlapped bands of antihypertensives in formulations	0	irrelvant	10.1016/j.saa.2014.12.103	M. F. Abdel Monem Hegazy, Y. M.	Two different methods manipulating spectrophotometric data have been developed, validated and compared. One is capable of removing the signal of any interfering components at the selected wavelength of the component of interest (univariate). The other includes more variables and extracts maximum information to determine the component of interest in the presence of other components (multivariate).…
2015	Novel spectrophotometric determination of flumethasone pivalate and clioquinol in their binary mixture and pharmaceutical formulation	0	irrelvant	10.1016/j.saa.2014.09.085	E. A. H. Abdel-Aleem, M. A.;Sayed, N. W.;Abdelkawy, M.;Abdelfatah, R. M.	This work is concerned with development and validation of three simple, specific, accurate and precise spectrophotometric methods for determination of flumethasone pivalate (FP) and clioquinol (CL) in their binary mixture and ear drops. Method A is a ratio subtraction spectrophotometric one (RSM). Method B is a ratio difference spectrophotometric one (RDSM), while method C is a mean center spectr…
2015	Validation of four different spectrophotometric methods for simultaneous determination of Domperidone and Ranitidine in bulk and pharmaceutical formulation	0	irrelvant	10.1016/j.saa.2015.04.021	M. F. A.-A. Abdel-Ghany, O.;Mohammed, Y. Y.	Four simple, specific, accurate and precise spectrophotometric methods were developed and validated for simultaneous determination of Domperidone (DP) and Ranitidine Hydrochloride (RT) in bulk powder and pharmaceutical formulation. The first method was simultaneous ratio subtraction (SRS), the second was ratio subtraction (RS) coupled with zero order spectrophotometry (D(0)), the third was first …
2015	Simultaneous Determination of Octinoxate, Oxybenzone, and Octocrylene in a Sunscreen Formulation Using Validated Spectrophotometric and Chemometric Methods	0	irrelvant	10.5740/jaoacint.14-229	M. F. A.-A. Abdel-Ghany, O.;Ayad, M. F.;Mikawy, N. N.	Accurate, reliable, and sensitive spectrophotometric and chemometric methods were developed for simultaneous determination of octinoxate (OMC), oxybenzone (OXY), and octocrylene (OCR) in a sunscreen formulation without prior separation steps, including derivative ratio spectra zero crossing (DRSZ), double divisor ratio spectra derivative (DDRD), mean centering ratio spectra (MCR), and partial lea…
2015	Expression and mutation pattern of β-catenin and adenomatous polyposis coli in colorectal cancer patients	0	irrelvant	10.1016/j.arcmed.2015.01.001	R. M.-A. Abdelmaksoud-Damak, I.;Triki, M.;Khabir, A.;Charfi, S.;Ayadi, L.;Frikha, M.;Sellami-Boudawara, T.;Mokdad-Gargouri, R.	BACKGROUND AND AIMS: β-Catenin and adenomatous polyposis coli (APC) are major components of the Wnt pathway. This study aimed to investigate the expression of β-catenin and APC in tumors and lymph nodes in colorectal cancer (CRC) patients and the mutational spectrum of the genes coding these proteins. METHODS: Expression of APC and β-catenin was examined in 124 tumors and 41 lymph nodes. Exon 3 o…
2015	One-pot, three-component synthesis of novel pyrano 3,2-<i>c</i> coumarins containing sulfone moiety utilizing ultrasonic irradiation as eco-friendly energy source	0	irrelvant	10.1007/s11164-013-1171-7	A. S. Al-bogami	Multi-component reaction of 4-hydroxy coumarin, aromatic aldehydes, and sulfone derivatives catalyzed by piperidine has been accomplished for the synthesis of a series of novel pyrano[3,2-c]coumarin derivatives in ethanol under ultrasonic irradiations. We provide a series of coumarin derivatives containing sulfone moiety of interest for biological screening tests. The reactions were carried out u…
2015	Epidemiology of extensive drug resistant Acinetobacter baumannii (XDRAB) at Security Forces Hospital (SFH) in Kingdom of Saudi Arabia (KSA)	0	irrelvant	10.1179/1973947815y.0000000019	S. J. Al-Obeid, L.;Al-Agamy, M.;Al-Omari, A.;Shibl, A.	OBJECTIVES: Extensively drug-resistant Acinetobacter baumannii (XDRAB) became a worldwide nosocomial threat. The aim of this study was to assess the epidemiology and to evaluate the prevalence of carbapenem-resistant A. baumannii (CRAB). We also discuss therapeutic options for the management of their infections. METHODS: Antibiotic susceptibility was determined in 506, 510 and 936 duplicate isola…
2015	Application of Membrane Crystallization for Minerals' Recovery from Produced Water	0	irrelvant	10.3390/membranes5040772	A. Q.-J. Ali, C. A.;Macedonio, F.;Drioli, E.	Produced water represents the largest wastewater stream from oil and gas production. Generally, its high salinity level restricts the treatment options. Membrane crystallization (MCr) is an emerging membrane process with the capability to extract simultaneously fresh water and valuable components from various streams. In the current study, the potential of MCr for produced water treatment and sal…
2015	Covalent Attachment of 1-Alkenes to Oxidized Platinum Surfaces	0	irrelvant	10.1021/la504447t	J. M. F. Alonso, B.;Trilling, A. K.;Scheres, L.;Franssen, M. C. R.;Zuilhof, H.	We report the formation of covalently bound alkyl layers onto oxidized Pt (PtOx) substrates by reaction with 1-alkenes as a novel way to bind organic molecules to metal surfaces. The organic layers were characterized by static contact angle, infrared reflection absorption spectroscopy (IRRAS), X-ray photoelectron spectroscopy (XPS), and atomic force microscopy (AFM). The grafted alkyl layers disp…
2015	Consensus on Media Violence Effects: Comment on Bushman, Gollwitzer, and Cruz (2015)	0	irrelvant	10.1037/ppm0000063	C. A. A. Anderson, L.;Bartholow, B. D.;Begue, L.;Boxer, P.;Brockmyer, J. F.;Burgess, M. C. R.;Calvete, E.;Cantor, J.;Coyne, S. M.;Dill-Shackleford, K.;Donnerstein, E.;Gabbiadini, A.;Gibson, B.;Hasan, Y.;Lueke, A. K.;Orue, I.;Riva, P.;Strasburger, V. C.;Volpato, C.;Warburton, W.	We summarize the main findings of Bushman, Gollwitzer, and Cruz (2015), highlight its empirical contributions, and note interesting patterns and implications for future research. The results demonstrate that consensus exists among experts on the reality of harmful media violence effects on children and adolescents. We note likely differences in the makeup of the different samples and how these mi…
2015	Synthesis, antimicrobial and antioxidant activities of imidazotriazoles and new multicomponent reaction toward 5-amino-1-phenyl 1,2,4 triazole derivatives	0	irrelvant	10.1007/s00044-015-1322-z	M. M. Aouali, D.;Allouche, F.;El Kaim, L.;Tounsi, S.;Trigui, M.;Chabchoub, F.	The Groebke-type multicomponent reaction between 5-amino-1,2,4-triazole derivatives, aromatic aldehydes and isocyanides has been studied from the viewpoint of convenient generation of combinatorial arrays of imidazo[2,1-c][1,2,4]triazoles. The reaction is considered to proceed via the formation of an iminium species followed by a [4 + 1] cyclo addition with the isocyanides using scandium triflate…
2015	Emergence of Colistin- and Carbapenem-Resistant Acinetobacter baumannii ST2 Clinical Isolate in Algeria: First Case Report	1	algeria mcr	10.1089/mdr.2014.0214	S. O. Bakour, A. O.;Ammari, H.;Touati, A.;Saoudi, S.;Saoudi, K.;Rolain, J. M.	AIM: The aim of this study was to investigate the prevalence and the mechanisms of carbapenem and colistin resistance in Acinetobacter baumannii clinical isolates in an Algerian hospital. RESULTS: Twelve isolates were collected between October 2013 and March 2014. All isolates were resistant to almost all antibiotics tested with a high-level resistance to imipenem (minimum inhibitory concentratio…
2015	STUDY ABOUT THE USE OF KEY SKILLS IN THE SUBJECT OF NATURAL SCIENCES IN SECONDARY EDUCATION	0	irrelvant		M. C. R. F. Balaguer, F. P.;Vidal, M. M. J.	Spain made the key skills an objective of its educational system in 2006 (Organic Education Law). These skills are the foundations on which learning and the place of convergence of all curricular areas and subjects of the curriculum are based. It is what sets the training of the citizens of a country, its critical capacity to see the world and their ability to transform society and adapt to chang…
2015	Synthesis and molecular characterization of 5,5′-((2,4-dichlorophenyl)methylene)<i>bis</i>(1,3-dimethylpyrimidine-2, 4,6(1<i>H</i>,3<i>H</i>,5<i>H</i>)-trione)	0	irrelvant	10.1016/j.molstruc.2014.12.030	A. A.-N. Barakat, H. J.;Al-Majid, A. M.;Soliman, S. M.;Mabkhot, Y. N.;Ghabbour, H. A.;Fun, H. K.	A simple, economical, and green approach to the synthesis of 5,5'4(2,4-dichlorophenyl)methylene)bis(1,3-dimethylpyrimidine-2,4,6(1H,3H,5H)-trione) 4 using a tandem Aldol condensation-Michael addition process in aqueous diethylamine medium was described. The 3D structure of the latter was confirmed by single-crystal X-ray structure determination. The molecular structure of the titled compound was …
2015	Contemporary and historic factors influence differently genetic differentiation and diversity in a tropical palm	0	irrelvant	10.1038/hdy.2015.30	C. D. R. Carvalho, M. C.;Côrtes, M. C.;Galetti, M.;Collevatti, R. G.	Population genetics theory predicts loss in genetic variability because of drift and inbreeding in isolated plant populations; however, it has been argued that long-distance pollination and seed dispersal may be able to maintain gene flow, even in highly fragmented landscapes. We tested how historical effective population size, historical migration and contemporary landscape structure, such as fo…
2015	Colistin-tigecycline versus colistin-imipenem-cilastatin combinations for the treatment of Acinetobacter baumannii ventilator-acquired pneumonia: a prognosis study	0	irrelvant	10.1007/s00134-015-4010-z	A. P. Chaari, T.;Mnif, B.;Chtara, K.;Medhioub, F.;Baccouche, N.;Bahloul, M.;Hammami, A.;Bouaziz, M.
2015	Lack of a protective effect of cotton dust on risk of lung cancer: evidence from two population-based case-control studies	0	irrelvant	10.1186/s12885-015-1206-0	K. Y. L. Christensen, J.;Rousseau, M. C.;Siemiatycki, J.	Background: Lung cancer is the leading cause of cancer death in North America. Exposure to cotton dust has previously been reported to decrease the risk of lung cancer. Methods: We used data from two large case-control studies conducted in Montreal from 1979-1986 (Study 1) and 1996-2002 (Study 2) respectively, to examine the association between occupational exposure to cotton dust and risk of lun…
2015	Calcifying cystic odontogenic tumour associated with odontoma: a case report	0	irrelvant	10.1016/j.rpemd.2015.05.004	A. A. S. de Sousa, M. R.;Queiroz, N. V.;Manzi, F. R.;Horta, M. C. R.;Souza, P. E. A.	The calcifying cystic odontogenic tumor (CCOT) is an unusual benign cystic odontogenic neoplasm, characterized by the presence of an ameloblastoma-like epithelium showing ghost cells that can be mineralized. The aim of this study is to report on a case of CCOT associated with odontoma and review the pertinent literature. A 21-year-old female patient sought treatment complaining of discomfort in t…
2015	Evidence for organometallic intermediates in bacterial methane formation involving the Nickel Coenzyme F430	0	irrelvant		M. L. Dey, X.;Zhou, Y.;Ragsdale, S. W.	Bioorganometallic chemistry underlies the reaction mechanisms of metalloenzymes that catalyze key processes in the global carbon cycle. Metal ions that appear well suited for the formation of metal-carbon bonds are nickel, iron, and cobalt. The formation and reactivity of alkylcobalt species (methylcobalamin and adenosylcobalamin) at the active sites of B12-dependent methyltransferases and isomer…
2015	Highly toxic and broad-spectrum insecticidal local Bacillus strains engineered using protoplast fusion	0	irrelvant	10.1139/cjm-2014-0532	T. M. H. El-Kawokgy, H. A.;Aly, N. A.;Mohamed, S. A.	Protoplast fusion was performed between a local Bacillus thuringiensis UV-resistant mutant 66/1a (Bt) and Bacillus sphaericus GHAI (Bs) to produce new Bacillus strains with a wider spectrum of action against different insects. Bt is characterized as sensitive to polymyxin and streptomycin and resistant to rifampicin and has shown 87% mortality against Spodoptera littoralis larvae at concentration…
2015	High-Resolution DCE-MRI of the Pituitary Gland Using Radial <i>k</i>-Space Acquisition with Compressed Sensing Reconstruction	0	irrelvant	10.3174/ajnr.A4324	M. C. R. B. Espagnet, L.;Haber, M.;Block, K. T.;Babb, J.;Ruggiero, V.;Boada, F.;Gonen, O.;Fatterpekar, G. M.	BACKGROUND AND PURPOSE: The pituitary gland is located outside of the blood-brain barrier. Dynamic T1 weighted contrast enhanced sequence is considered to be the gold standard to evaluate this region. However, it does not allow assessment of intrinsic permeability properties of the gland. Our aim was to demonstrate the utility of radial volumetric interpolated brain examination with the golden-an…
2015	Sub-ns triplet state formation by non-geminate recombination in PSBTBT: PC<sub>70</sub>BM and PCPDTBT:PC<sub>60</sub>BM organic solar cells	0	irrelvant	10.1039/c4ee03630a	F. H. Etzold, I. A.;Forler, N.;Melnyk, A.;Andrienko, D.;Hansen, M. R.;Laquai, F.	The solid-state morphology and photo-generated charge carrier dynamics in low-bandgap polymer: fullerene bulk heterojunction photovoltaic blends using the donor-acceptor type copolymers PCPDTBT or its silicon-substituted analogue PSBTBT as donors are compared by two-dimensional (2D) solid-state nuclear magnetic resonance (NMR) and femto-to microsecond broadband Vis-NIR transient absorption (TA) p…
2015	Phenotypic and genotypic diversity of Pectobacterium carotovorum subsp carotovorum causing soft rot disease of potatoes in Morocco	0	irrelvant	10.1007/s10658-015-0732-6	H. T. Faquihi, M.;Amdan, M.;Achbani, E. H.;Ennaji, M. M.;Ait Mhand, R.	The species Pectobacterium carotovorum include a diverse subspecies of bacteria that cause disease on a wide variety of plants. In Morocco, approximately 95 % of the P. carotovorum isolates from potato plants with tuber soft rot are P. carotovorum subsp carotovorum. The aim was to monitor this Moroccan population in time and to continue the work carried out to understand the genetic diversity of …
2015	Phenotypic and genotypic diversity of Pectobacterium carotovorum subsp carotovorum causing soft rot disease of potatoes in Morocco	0	irrelvant	10.1007/s10658-015-0732-6	H. T. Faquihi, M.;Amdan, M.;Achbani, E.;Ennaji, M. M.;Mhand, R. A.	The species Pectobacterium carotovorum include a diverse subspecies of bacteria that cause disease on a wide variety of plants. In Morocco, approximately 95 % of the P. carotovorum isolates from potato plants with tuber soft rot are P. carotovorum subsp carotovorum. The aim was to monitor this Moroccan population in time and to continue the work carried out to understand the genetic diversity of …
2015	Sexual behaviours and head and neck cancer: A systematic review and meta-analysis	0	irrelvant	10.1016/j.canep.2015.08.010	N. J. E.-Z. Farsi, M.;Gaied, H.;Lee, Y. C. A.;Hashibe, M.;Nicolau, B.;Rousseau, M. C.	Human papillomaviruses (HPV) are associated with head and neck cancers (H&NC). Transmission of HPV to the upper aerodigestive tract occurs plausibly through sexual contact, although epidemiologic evidence on the role of sexual behaviours in H&NC aetiology is inconsistent. We conducted a meta-analysis of studies examining the association between four indicators of sexual behaviours (number of sexu…
2015	The structure of apo ArnA features an unexpected central binding pocket and provides an explanation for enzymatic cooperativity	0	irrelvant	10.1107/s1399004714026686	U. H. Fischer, S.;Grimm, C.	The bacterial protein ArnA is an essential enzyme in the pathway leading to the modification of lipid A with the pentose sugar 4-amino-4-deoxy-L-arabinose. This modification confers resistance to polymyxins, which are antibiotics that are used as a last resort to treat infections with multiple drug-resistant Gram-negative bacteria. ArnA contains two domains with distinct catalytic functions: a de…
2015	Spatial air pollution modelling for a West-African town	0	irrelvant	10.4081/gh.2015.321	S. Z. V. Gebreab, D.;Feigenwinter, C.;Bâ, H.;Cissé, G.;Tsai, M. Y.	Land use regression (LUR) modelling is a common approach used in European and Northern American epidemiological studies to assess urban and traffic related air pollution exposures. Studies applying LUR in Africa are lacking. A need exists to understand if this approach holds for an African setting, where urban features, pollutant exposures and data availability differ considerably from other cont…
2015	Charge Carrier Generation Followed by Triplet State Formation, Annihilation, and Carrier Recreation in PBDTTT-C/PC<sub>60</sub>BM Photovoltaic Blends	0	irrelvant	10.1021/acs.jpcc.5b03467	D. W. H. Gehrig, I. A.;Laquai, F.	Triplet state formation after photoexcitation of low-bandgap polymer/fullerene blends has recently been demonstrated; however, the precise mechanism and its impact on solar cell performance is still under debate. Here, we study exciton dissociation, charge carrier generation, and triplet state formation in low-bandgap polymer PBDTTT-C/PC60BM bulk heterojunction photovoltaic blends by a combinatio…
2015	A novel spectral resolution and simultaneous determination of multicomponent mixture of Vitamins B1, B6, B12, Benfotiamine and Diclofenac in tablets and capsules by derivative and MCR-ALS	0	irrelvant	10.1016/j.saa.2014.12.108	M. A. A. Hegazy, N. S.;Fayed, A. S.	A novel method was developed for spectral resolution and further determination of five-component mixture including Vitamin B complex (B1, B6, B12 and Benfotiamine) along with the commonly co-formulated Diclofenac. The method is simple, sensitive, precise and could efficiently determine the five components by a complementary application of two different techniques. The first is univariate second d…
2015	Mean centering of ratio spectra and concentration augmented classical least squares in a comparative approach for quantitation of spectrally overlapped bands of antihypertensives in formulations	0	irrelvant	10.1016/j.saa.2014.12.103	M. A. M. F. Hegazy, Y. M.	Two different methods manipulating spectrophotometric data have been developed, validated and compared. One is capable of removing the signal of any interfering components at the selected wavelength of the component of interest (univariate). The other includes more variables and extracts maximum information to determine the component of interest in the presence of other components (multivariate).…
2015	Cloud-based rehabilitation and recovery prediction system for stroke patients	0	irrelvant	10.1007/s10586-015-0448-6	M. H. Hoda, Y.;Hage, A.;Alelaiwi, A.;El Saddik, A.	Motivation is one of the main reasons that a group of patients with the same pathology respond differently to a rehabilitation program. It is well-known that besides family and close friends, showing the real progress to the patients is another significant motivating factor for them. This can increase patient's self-satisfaction, engagement, and enjoyment. In this study, we have designed and impl…
2015	New approach application of data transformation in mean centering of ratio spectra method	0	irrelvant	10.1016/j.saa.2015.01.064	M. M. N. Issa, R. M.;Van Staden, R. I.;Aboul-Enein, H. Y.	Most of mean centering (MCR) methods are designed to be used with data sets whose values have a normal or nearly normal distribution. The errors associated with the values are also assumed to be independent and random. If the data are skewed, the results obtained may be doubtful. Most of the time, it was assumed a normal distribution and if a confidence interval includes a negative value, it was …
2015	New approach application of data transformation in mean centering of ratio spectra method	0	irrelvant	10.1016/j.saa.2015.01.064	M. M. N. Issa, R. M.;Van Staden, R. I. S.;Aboul-Enein, H. Y.	Most of mean centering (MCR) methods are designed to be used with data sets whose values have a normal or nearly normal distribution. The errors associated with the values are also assumed to be independent and random. If the data are skewed, the results obtained may be doubtful. Most of the time, it was assumed a normal distribution and if a confidence interval includes a negative value, it was …
2015	Bronchioalveolar morphogenesis of human bronchial epithelial cells depending upon hepatocyte growth factor	0	irrelvant	10.1111/jcmm.12672	T. O. Kato, K.;Nakamura, T.;Ito, A.	Lung alveolar regeneration occurs in adult human lungs as a result of proliferation, differentiation and alveolar morphogenesis of stem cells. It is increasingly being believed that bronchial epithelial cells (BECs) have a potential as stem cells, because they are potent to differentiate into multiple central and peripheral lung cell types in three-dimensional (3D) cultures, and they develop mult…
2015	Synthesis and Characterization of Some New S-Alkylated and Mannich Bases Carrying 2-Thioxoimidazolidin-4-one Moiety	0	irrelvant	10.1134/s1070363215120312	N. M. A.-O. Khalifa, M. A.;Mohamed, N. A.;El-Serwy, W. S.	In the present study two new series of 4-[4-(3-hydroxypropoxy)-3-methoxybenzylidene]-1-(3chlorophenyl)- 2-(alkylthio)-1H-imidazol-5(4H)-ones and 5-[4-(3-hydroxypropoxy)-3-methoxybenzylidene]-3cyclohexyl-1-(substituted aminomethyl)-2-thioxoimidazolidin-4-ones were synthesized by S-alkylation with some halogenated acyclic hydrocarbons and by a three-component Mannich reaction (MCR), respectively. B…
2015	Validated spectrophotometric methods for simultaneous determination of troxerutin and carbazochrome in dosage form	0	irrelvant	10.1016/j.saa.2014.12.047	F. I. R. Khattab, N. K.;Hegazy, M. A.;Al-Ghobashy, M. A.;Ghoniem, N. S.	Four simple, accurate, sensitive and precise spectrophotometric methods were developed and validated for simultaneous determination of Troxerutin (TXN) and Carbazochrome (CZM) in their bulk powders, laboratory prepared mixtures and pharmaceutical dosage forms. Method A is first derivative spectrophotometry (D(1)) where TXN and CZM were determined at 294 and 483.5 nm, respectively. Method B is fir…
2015	Burkholderia cenocepacia Lipopolysaccharide Modification and Flagellin Glycosylation Affect Virulence but Not Innate Immune Recognition in Plants	0	irrelvant	10.1128/mBio.00679-15	M. A. Khodai-Kalaki, A.;Fathy Mohamed, Y.;Valvano, M. A.	Burkholderia cenocepacia causes opportunistic infections in plants, insects, animals, and humans, suggesting that "virulence" depends on the host and its innate susceptibility to infection. We hypothesized that modifications in key bacterial molecules recognized by the innate immune system modulate host responses to B. cenocepacia. Indeed, modification of lipopolysaccharide (LPS) with 4-amino-4-d…
2015	Biosynthesis of Polymyxins B, E, and P Using Genetically Engineered Polymyxin Synthetases in the Surrogate Host Bacillus subtilis	0	irrelvant	10.4014/jmb.1505.05036	S. Y. P. Kim, S. Y.;Choi, S. K.;Park, S. H.	The development of diverse polymyxin derivatives is needed to solve the toxicity and resistance problems of polymyxins. However, no platform has generated polymyxin derivatives by genetically engineering a polymyxin synthetase, which is a nonribosomal peptide synthetase. In this study, we present a two-step approach for the construction of engineered polymyxin synthetases by substituting the aden…
2015	The Ferrous Iron-Responsive BqsRS Two-Component System Activates Genes That Promote Cationic Stress Tolerance	0	irrelvant	10.1128/mBio.02549-14	N. N. C. Kreamer, F.;Newman, D. K.	The physiological resistance of pathogens to antimicrobial treatment is a severe problem in the context of chronic infections. For example, the mucus-filled lungs of cystic fibrosis (CF) patients are readily colonized by diverse antibiotic-resistant microorganisms, including Pseudomonas aeruginosa. Previously, we showed that bioavailable ferrous iron [Fe(II)] is present in CF sputum at all stages…
2015	Simultaneous determination of binary mixture of amlodipine besylate and atenolol based on dual wavelengths	0	irrelvant	10.1016/j.saa.2015.04.077	N. T. Lamie	Four, accurate, precise, and sensitive spectrophotometric methods are developed for simultaneous determination of a binary mixture of amlodipine besylate (AM) and atenolol (AT). AM is determined at its λmax 360 nm ((0)D), while atenolol can be determined by four different methods. Method (A) is absorption factor (AF). Method (B) is the new ratio difference method (RD) which measures the differenc…
2015	Comparative study of spectrophotometric methods manipulating ratio spectra: an application on pharmaceutical binary mixture of cinnarizine and dimenhydrinate	0	irrelvant	10.1016/j.saa.2015.01.033	N. T. Lamie	Four simple, specific, accurate and precise spectrophotometric methods are developed and validated for simultaneous determination of cinnarizine (CIN) and dimenhydrinate (DIM) in a binary mixture with overlapping spectra, without preliminary separation. The first method is dual wavelength spectrophotometry (DW), the second is a ratio difference spectrophotometric one (RD) which measures the diffe…
2015	Versatile Multicomponent Reaction Macrocycle Synthesis Using α-Isocyano-ω-carboxylic Acids	0	irrelvant	10.1021/acs.orglett.5b02419	G. P. A. Liao, E. M.;Neochoritis, C. G.;Kurpiewska, K.;Kalinowska-Tłuścik, J.;McGowan, D. C.;Dömling, A.	The direct macrocycle synthesis of α-isocyano-ω-carboxylic acids via an Ugi multicomponent reaction is introduced. This multicomponent reaction (MCR) protocol differs by being especially short, convergent, and versatile, giving access to 12-22 membered rings.
2015	Versatile Multicomponent Reaction Macrocycle Synthesis Using α-Isocyano-ω-carboxylic Acids	0	irrelvant	10.1021/acs.orglett.5b02419	G. P. A. Liao, E. M. M.;Neochoritis, C. G.;Kurpiewska, K.;Kalinowska-Tluscik, J.;McGowan, D. C.;Dömling, A.	The direct macrocycle synthesis of alpha-isocyano-omega-carboxylic acids via an Ugi multicomponent reaction is introduced. This multicomponent reaction (MCR) protocol differs by being especially short, convergent, and versatile, giving access to 12-22 membered rings.
2015	Spectrophotometric methods for simultaneous determination of betamethasone valerate and fusidic acid in their binary mixture	0	irrelvant	10.1016/j.saa.2014.12.059	H. M. S. Lotfy, H.;Abdelkawy, M.;Samir, A.	Five spectrophotometric methods were successfully developed and validated for the determination of betamethasone valerate and fusidic acid in their binary mixture. Those methods are isoabsorptive point method combined with the first derivative (ISO Point--D1) and the recently developed and well established methods namely ratio difference (RD) and constant center coupled with spectrum subtraction …
2015	Identification of synergists that potentiate the action of polymyxin B against Burkholderia cenocepacia	0	irrelvant	10.1016/j.ijantimicag.2015.05.010	S. A. E.-H. Loutet, O. M.;Jassem, A. N.;López, J. M.;Medarde, A. F.;Speert, D. P.;Davies, J. E.;Valvano, M. A.	Burkholderia cenocepacia and other members of the Burkholderia cepacia complex (BCC) are highly multidrug-resistant bacteria that cause severe pulmonary infections in patients with cystic fibrosis. A screen of 2686 compounds derived from marine organisms identified molecules that could synergise with polymyxin B (PMB) to inhibit the growth of B. cenocepacia. At 1 μg/mL, five compounds synergised …
2015	A prospective evaluation of synergistic effect of sulbactam and tazobactam combination with meropenem or colistin against multidrug resistant Acinetobacter baumannii	0	irrelvant	10.17305/bjbms.2015.526	M. A. K. Marie, L. G.;Alzahrani, A. J.;Mubaraki, M. A.;Alyousef, A. A.	The present study evaluates the synergistic effect of sulbactam/tazobactam in combination with meropenem or colistin against multidrug resistant (MDR) Acinetobacter baumannii isolated from hospitalized patients from a tertiary care hospital in Saudi Arabia. During the study period, 54 multidrug and carbapenem-resistant isolates of A. baumannii isolates were collected from blood and respiratory sa…
2015	Inhibition of replication of hepatitis B virus in transgenic mice following administration of hepatotropic lipoplexes containing guanidinopropyl-modified siRNAs	0	irrelvant	10.1016/j.jconrel.2015.04.042	M. D. E. Marimani, A.;Buff, M. C. R.;Bernhardt, S.;Engels, J. W.;Scherman, D.;Escriou, V.;Arbuthnot, P.	Chronic infection with hepatitis B virus (HBV) occurs commonly and complications that arise from persistence of the virus are associated with high mortality. Available licensed drugs have modest curative efficacy and advancing new therapeutic strategies to eliminate the virus is therefore a priority. HBV is susceptible to inactivation by exogenous gene silencers that harness RNA interference (RNA…
2015	Copper-Containing Rod-Shaped Nanosized Silica Particles for Microwave-Assisted Synthesis of Triazoles in Aqueous Solution	0	irrelvant	10.1021/acssuschemeng.5b00661	N. N. Mnasri, J. L.;Colacino, E.;Derrien, G.;Lamaty, F.;Martinez, J.;Zajac, J.;Charnay, C.	Cu-doped rod-shaped mesoporous silica nanoparticles (Cu-RMSN) were synthesized by a new one-step approach based on in situ functionalization procedure referring to the phenomenon of micellar solubilization. SEM and TEM studies revealed the rod-like morphology of uniformly sized particles with longitudinal mesopore channels. The BET specific surface areas were near 500 m(2) g(-1) and the average p…
2015	A study of selective spectrophotometric methods for simultaneous determination of Itopride hydrochloride and Rabeprazole sodium binary mixture: Resolving sever overlapping spectra	0	irrelvant	10.1016/j.saa.2014.10.018	H. M. Mohamed	Itopride hydrochloride (IT) and Rabeprazole sodium (RB) are co-formulated together for the treatment of gastro-esophageal reflux disease. Three simple, specific and accurate spectrophotometric methods were applied and validated for simultaneous determination of Itopride hydrochloride (IT) and Rabeprazole sodium (RB) namely; constant center (CC), ratio difference (RD) and mean centering of ratio s…
2015	Novel free-radical mediated carboalkenylation of olefins processes starting from ready available benzylketone and weinreb amide xanthate as a electrophilic radical precursors and <i>E</i>-sulfone acceptor	0	irrelvant		S. K. Mohammed, M.	The addition of electrophilic precursors such as benzylketone and weinreb amide xanthate across the double bond of unactivated olefins provide's:access to the corresponding three:component adducts in good to the excellent yields under mild conditions.
2015	Improvement of RDS-MPR by A Cluster-Based Energy-Efficient Broadcasting Algorithm for Dynamic WSNs	0	irrelvant		T. G. Moulahi, H.;Nasri, S.	Wireless Sensor Networks (WSNs) are sets of many sensors that gather data and collaborate together. So, the procedures for broadcasting or multicasting are more important than traditional point-to-point communication in computer networks. Besides, WSNs have a dynamic behavior due to node/link faults induced by node disappearance, apparition of new nodes or the presence of temporary obstacles. The…
2015	Evaluating the efficiency of spectral resolution of univariate methods manipulating ratio spectra and comparing to multivariate methods: an application to ternary mixture in common cold preparation	0	irrelvant	10.1016/j.saa.2014.09.055	A. A. S. Moustafa, H.;Hegazy, M.;Ali, O.	Simple, accurate, and selective methods have been developed and validated for simultaneous determination of a ternary mixture of Chlorpheniramine maleate (CPM), Pseudoephedrine HCl (PSE) and Ibuprofen (IBF), in tablet dosage form. Four univariate methods manipulating ratio spectra were applied, method A is the double divisor-ratio difference spectrophotometric method (DD-RD). Method B is double d…
2015	In vitro antimicrobial synergy studies of carbapenem-resistant Acinetobacter baumannii isolated from intensive care units of a tertiary care hospital in Egypt	0	irrelvant	10.1016/j.jiph.2015.05.007	W. M. Nageeb, L.;Kamel, M.;Zakaria, S.	The increasing prevalence of multidrug-resistant and pan drug-resistant Acinetobacter baumannii as a cause of nosocomial infections has led to the need for the reassessment of novel combinations of antibiotics as our only current viable option for handling such infections until a new therapeutic option becomes available. Two of the most commonly used methods for testing antimicrobial synergy are …
2015	Treatment Outcomes of Epithelial Ovarian Cancers Following Maximum Cytoreduction and Adjuvant Paclitaxel-Carboplatin Chemotherapy: Egyptian NCI Experience	0	irrelvant	10.7314/apjcp.2015.16.16.7237	H. R. Z. Nassar, A. A.;Helal, A. M.;Ismail, Y. M.;Elsayed, A. M.;Elbassuiony, M. A.;Moneer, M. M.	BACKGROUND: Epithelial ovarian cancer (EOC) is the commonest malignancy involving the ovaries. Maximum surgical cytoreduction (MCR) followed by adjuvant taxane-platinum chemotherapy are the standard of care treatments. AIMS: To study treatment outcomes of EOC patients that were maximally cyto-reduced and received adjuvant paclitaxel-carboplatin (PC) chemotherapy. MATERIALS AND METHODS: This retro…
2015	High-dose colistin for microbiologically documented serious respiratory infections associated with carbapenem-resistant Acinetobacter baummannii in critically ill cancer patients: a retrospective cohort study	0	irrelvant	10.3109/23744235.2015.1055586	L. H. R. Nazer, S.;Hawari, F. I.;Le, J.	BACKGROUND: Recent studies suggested that high doses of colistin are necessary in the treatment of serious infections. However, few studies have evaluated such treatment. The objective of this study was to evaluate the effectiveness and nephrotoxicity of high-dose colistin in critically ill patients with respiratory infections associated with carbapenem-resistant Acinetobacter baumannii (CRAB). M…
2015	Acquisition of extended-spectrum cephalosporin- and colistin-resistant Salmonella enterica subsp. enterica serotype Newport by pilgrims during Hajj	1	hajj time colistin resistance	10.1016/j.ijantimicag.2015.01.010	A. O. D. Olaitan, N. M.;Gautret, P.;Benkouiten, S.;Belhouchat, K.;Drali, T.;Parola, P.;Brouqui, P.;Memish, Z.;Raoult, D.;Rolain, J. M.	Gatherings like the Hajj involving many people who travel from different parts of the world represent a risk for the acquisition and dissemination of infectious diseases. In this study, acquisition of multidrug-resistant (MDR) Salmonella spp. in 2013 Hajj pilgrims from Marseille, France, was investigated. In total, 267 rectal swabs were collected from 129 participants before their departure and a…
2015	Lixisenatide in Patients with Type 2 Diabetes and Acute Coronary Syndrome	0	irrelvant	10.1056/NEJMoa1509225	M. A. C. Pfeffer, B.;Diaz, R.;Dickstein, K.;Gerstein, H. C.;Køber, L. V.;Lawson, F. C.;Ping, L.;Wei, X.;Lewis, E. F.;Maggioni, A. P.;McMurray, J. J.;Probstfield, J. L.;Riddle, M. C.;Solomon, S. D.;Tardif, J. C.	BACKGROUND: Cardiovascular morbidity and mortality are higher among patients with type 2 diabetes, particularly those with concomitant cardiovascular diseases, than in most other populations. We assessed the effects of lixisenatide, a glucagon-like peptide 1-receptor agonist, on cardiovascular outcomes in patients with type 2 diabetes who had had a recent acute coronary event. METHODS: We randoml…
2015	Spoilage of foods monitored by native fluorescence spectroscopy with selective excitation wavelength	0	irrelvant	10.1117/12.2075611	Y. W. Pu, W.;Alfano, R. R.	The modern food processing and storage environments require the real-time monitoring and rapid microbiological testing. Optical spectroscopy with selective excitation wavelengths can be the basis of a novel, rapid, reagent less, noncontact and non-destructive technique for monitoring the food spoilage. The native fluorescence spectra of muscle foods stored at 2-4oC (in refrigerator) and 20-24oC (…
2015	Spoilage of foods monitored by native fluorescence spectroscopy with selective excitation wavelength	0	irrelvant	10.1117/12.2075611	Y. W. Pu, W. B.;Alfano, R. R.	The modern food processing and storage environments require the real-time monitoring and rapid microbiological testing. Optical spectroscopy with selective excitation wavelengths can be the basis of a novel, rapid, reagent less, non-contact and non-destructive technique for monitoring the food spoilage. The native fluorescence spectra of muscle foods stored at 2-4 degrees C (in refrigerator) and …
2015	Simultaneous determination of a binary mixture of pantoprazole sodium and itopride hydrochloride by four spectrophotometric methods	0	irrelvant	10.1016/j.saa.2014.09.003	N. K. E.-R. Ramadan, N. A.;Ragab, M. T.;El-Zeany, B. A.	Four simple, sensitive, accurate and precise spectrophotometric methods were developed for the simultaneous determination of a binary mixture containing Pantoprazole Sodium Sesquihydrate (PAN) and Itopride Hydrochloride (ITH). Method (A) is the derivative ratio method ((1)DD), method (B) is the mean centering of ratio spectra method (MCR), method (C) is the ratio difference method (RD) and method…
2015	Validated univariate and multivariate spectrophotometric methods for the determination of pharmaceuticals mixture in complex wastewater	0	irrelvant	10.1016/j.saa.2014.12.104	S. M. S. Riad, H.;Elbalkiny, H. T.;Khattab, F. I.	Five, accurate, precise, and sensitive univariate and multivariate spectrophotometric methods were developed for the simultaneous determination of a ternary mixture containing Trimethoprim (TMP), Sulphamethoxazole (SMZ) and Oxytetracycline (OTC) in waste water samples collected from different cites either production wastewater or livestock wastewater after their solid phase extraction using OASIS…
2015	Metal Free Formation of Various 3-Iodo-1H-pyrrolo[3',2':4,5]imidazo-[1,2-a]pyridines and [1,2-b]Pyridazines and Their Further Functionalization	0	irrelvant	10.1021/acs.joc.5b00555	Z. H. Tber, M. A.;El Hakmaoui, A.;Akssira, M.;Guillaumet, G.;Berteina-Raboin, S.	3-iodo-1H-pyrrolo[3',2':4,5]imidazo-[1,2-a]pyridines and [1,2-b]pyridazines were prepared following Groebke-Blackburn-Bienaymé MCR combined with I2-promoted electrophilic cyclization. The flexibility of the method enables the introduction of diversity in the 2, 5, 6, and 7 positions on the resulting scaffold using commercially available starting materials. Furthermore, subsequent palladium-cataly…
2015	Metal Free Formation of Various 3-lodo-1<i>H</i>-pyrrolo 3′,2′:4,5 imidazo- 1,2-<i>a</i> pyridines and 1,2-<i>b</i> Pyridazines and Their Further Functionalization	0	irrelvant	10.1021/acs.joc.5b00555	Z. H. Tber, M. A.;El Hakmaoui, A.;Akssira, M.;Guillaumet, G.;Berteina-Raboin, S.	3-iodo-1H-pyrrolo [3',2' :4,S] irnidazo-[1,2-a]pyridines and [1,2-b]pyridazines were prepared following Groebke-Blackburn-Bienayme MCR combined with I-2-promoted electrophilic cyclization. The flexibility of the method enables the introduction of diversity in the 2, 5, 6, and 7 positions on the resulting scaffold using commercially available starting materials. Furthermore, subsequent palladium-c…
2015	Metal free direct formation of various substituted pyrido 2′,1′: 2,3 imidazo 4,5-<i>c</i> isoquinolin-5-amines and their further functionalization	0	irrelvant	10.1039/c5ra03703d	Z. H. Tber, M. A.;Allouchi, H.;El Hakmaoui, A.;Akssira, M.;Guillaumet, G.;Berteina-Raboin, S.	Original substituted pyrido[2',1':2,3] imidazo[4,5-c] isoquinolin-5-amines have been prepared following a Groebke-Blackburn-Bienayme MCR combined with an N-deprotection and a spontaneous final cyclization step in moderate to good yields. The flexibility of the described method enables the introduction of diverse groups in the 6 and 7 positions on the resulting scaffold using commercially availabl…
2015	<i>Listeria monocytogenes</i> Repellence by Enzymatically Modified PES Surfaces	0	irrelvant	10.1002/app.41576	S. N. van der Veen, N.;Franssen, M. C. R.;Zuilhof, H.;Boom, R. M.;Abee, T.;Schroën, K.	The effect of enzyme-catalyzed modification of poly(ethersulfone) (PES) on the adhesion and biofilm formation of two Listeria monocytogenes strains is evaluated under static and dynamic flow conditions. PES has been modified with gallic acid, ferulic acid and 4-hydroxybenzoic acid. The surfaces modified with any of these compounds show up to 70% reduced adhesion of L. monocytogenes under static c…
2015	Specific ion interactions with aromatic rings in aqueous solutions: Comparison of molecular dynamics simulations with a thermodynamic solute partitioning model and Raman spectroscopy	0	irrelvant	10.1016/j.cplett.2015.06.061	J. C. M. Vincent, S. M.;Rankin, B. M.;D'Auria, R.;Freites, J. A.;Ben-Amotz, D.;Tobias, D. J.	Specific ion interactions of KF, and the Na+ salts of SO42-, F-, Cl-, NO3-, I-, and ClO4- with benzene in aqueous solutions were investigated using molecular dynamics simulations and compared with experimental Raman multivariate curve resolution (Raman-MCR) and thermodynamic results. Good agreement is found with the hydration-shell partition coefficients of salts obtained from the thermodynamic a…
2015	Nicotinamide: a vitamin able to shift macrophage differentiation toward macrophages with restricted inflammatory features	0	irrelvant	10.1177/1753425915602545	R. S. Weiss, E.;Grahnert, A.;Kölling, V.;Dorow, J.;Ceglarek, U.;Sack, U.;Hauschildt, S.	The differentiation of human monocytes into macrophages is influenced by environmental signals. Here we asked in how far nicotinamide (NAM), a vitamin B3 derivative known to play a major role in nicotinamide adenine dinucleotide (NAD)-mediated signaling events, is able to modulate monocyte differentiation into macrophages developed in the presence of granulocyte macrophage colony-stimulating fact…
2015	Depression and human immunodeficiency virus infection are risk factors for incident heart failure among veterans: Veterans Aging Cohort Study	0	irrelvant	10.1161/circulationaha.114.014443	J. R. C. White, C. C.;So-Armah, K. A.;Stewart, J. C.;Gupta, S. K.;Butt, A. A.;Gibert, C. L.;Rimland, D.;Rodriguez-Barradas, M. C.;Leaf, D. A.;Bedimo, R. J.;Gottdiener, J. S.;Kop, W. J.;Gottlieb, S. S.;Budoff, M. J.;Khambaty, T.;Tindle, H. A.;Justice, A. C.;Freiberg, M. S.	BACKGROUND: Both HIV and depression are associated with increased heart failure (HF) risk. Depression, a common comorbidity, may further increase the risk of HF among adults with HIV infection (HIV+). We assessed the association between HIV, depression, and incident HF. METHODS AND RESULTS: Veterans Aging Cohort Study (VACS) participants free from cardiovascular disease at baseline (n=81 427: 26 …
2015	Qualitative Fecal Immunochemical Testing Does Not Reliably Detect Advanced Colorectal Lesions and High-Risk Adenoma Multiplicity in a VA Screening Population	0	irrelvant	10.14309/00000434-201510001-01388	A. W. L. Yen, J. W.;Atkins, J.;Delfi, M. C. R.;Gutierrez, R.
2015	PMCR-Miner: parallel maximal confident association rules miner algorithm for microarray data set	0	irrelvant	10.1504/ijdmb.2015.072091	W. K. Zakaria, Y.;Ghaleb, F. F. M.	The MCR-Miner algorithm is aimed to mine all maximal high confident association rules form the microarray up/down-expressed genes data set. This paper introduces two new algorithms: IMCR-Miner and PMCR-Miner. The IMCR-Miner algorithm is an extension of the MCR-Miner algorithm with some improvements. These improvements implement a novel way to store the samples of each gene into a list of unsigned…
2015	Multicomponent Reactions, Union of MCRs and Beyond	0	irrelvant	10.1002/tcr.201500201	T. C. Zarganes-Tzitzikas, A. L.;Dömling, A.	Multicomponent reactions (MCRs), which are located between one- and two-component and polymerization reactions, provide a number of valuable conceptual and synthetic advantages over stepwise sequential approaches towards complex and valuable molecules. To address current limitations in the number of MCRs and the resulting scaffolds, the concept of union of MCRs was introduced two decades ago by D…
2015	Autophagy regulates colistin-induced apoptosis in PC-12 cells	0	irrelvant	10.1128/aac.04092-14	L. Z. Zhang, Y.;Ding, W.;Jiang, G.;Lu, Z.;Li, L.;Wang, J.;Li, J.;Li, J.	Colistin is a cyclic cationic polypeptide antibiotic with activity against multidrug-resistant Gram-negative bacteria. Our recent study demonstrated that colistin induces apoptosis in primary chick cortex neurons and PC-12 cells. Although apoptosis and autophagy have different impacts on cell fate, there is a complex interaction between them. Autophagy plays an important role as a homeostasis reg…
2015	Groove binding interaction between daphnetin and calf thymus DNA	0	irrelvant	10.1016/j.ijbiomac.2014.12.018	X. Y. Z. Zhou, G. W.;Pan, J. H.	The binding characteristics of daphnetin with calf thymus DNA (ctDNA) were investigated by multispectroscopic and chemometric approaches coupled with DNA viscosity measurements, melting studies and molecular docking technique. The expanded UV-vis spectral data matrix was processed by multivariate curve resolution-alternating least-squares method to obtain the concentration profiles of the compone…
2016	Artificial Macrocycles by Ugi Reaction and Passerini Ring Closure	0	irrelvant	10.1021/acs.joc.6b01430	E. M. K. Abdelraheem, K.;Kalinowska-Tłuścik, J.;Dömling, A.	Artificial macrocycles can be convergently synthesized by a sequence of an Ugi multicomponent reaction (MCR) followed by an intramolecular Passerini MCR used to close the macrocycle. Significantly, in this work, the first intramolecular macrocyclization through a Passerini reaction is described. We describe 21 macrocycles of a size of 15-20. The resulting macrocyclic depsipeptides are model compo…
2016	Artificial Macrocycles by Ugi Reaction and Passerini Ring Closure	0	irrelvant	10.1021/acs.joc.6b01430	E. M. M. K. Abdelraheem, K.;Kalinowska-Tluscik, J.;Dömling, A.	Artificial macrocycles can be convergently synthesized by a sequence of an Ugi multicomponent reaction (MCR) followed by an intramolecular Passerini MCR used, to close the macrocycle. Significantly, in this work, the first intramolecular macrocyclization through a Passerini reaction is described. We describe 21 macrocycles of a size of 15-20. The resulting macrocyclic depsipeptides are model comp…
2016	Effects of Colistin and Bacteriocins Combinations on the In Vitro Growth of <i>Escherichia coli</i> Strains from Swine Origin	0	none arab	10.1007/s12602-016-9227-9	A. K. A. Al Atya, H.;Kempf, I.;Jouy, E.;Auclair, E.;Vachée, A.;Drider, D.	Escherichia coli strains from swine origin, either susceptible or resistant to colistin, were grown under planktonic and biofilm cultures. After which, they were treated with antibacterial agents including nisin and enterocin DD14 bacteriocins, colistin and their combinations. Importantly, the combination of colistin, enterocin DD14 and nisin eradicated the planktonic and biofilm cultures of E. c…
2016	Spectrophotometric Determination of Melamine in Liquid Milk by Multivariate Second Order Calibration	0	irrelvant	10.2174/1573411011666150710174559	R. Z. A.-D. Al Bakain, Y. S.;El-Sheikh, A. H.;Arar, S. H.	Melamine was quantified in liquid milk without performing the usual liquid-liquid or solid-phase extraction steps. Following a simple clean up procedure (extraction by acetonitrile/water mixture, centrifugation and filtration by 0.45 mu m membrane), melamine was accurately quantified in full-fat liquid milk down to 0.057 mg kg(-1) using second order multivariate calibration. Second order data was…
2016	Intravenous Colistin in the treatment of multidrug-resistant Acinetobacter in neonates	1	jordan colistin	10.1186/s12941-016-0126-4	M. A. Al-Lawama, H.;Tanash, A.;Badran, E.	BACKGROUND: Neonatal sepsis caused by multidrug-resistant gram-negative bacteria has been reported in different parts of the world. It is a major threat to neonatal care, carrying a high rate of morbidity and mortality. While Colistin is the treatment of choice, few studies have reported its use in neonatal patients. METHODS: A retrospective descriptive study of all neonatal patients who had mult…
2016	Self-assembled monolayers of 1-alkenes on oxidized platinum surfaces as platforms for immobilized enzymes for biosensing	0	irrelvant	10.1016/j.apsusc.2016.05.006	J. M. B. Alonso, A. A. M.;Olthuis, W.;Kengen, S. W. M.;Zuilhof, H.;Franssen, M. C. R.	Alkene-based self-assembled monolayers grafted on oxidized Pt surfaces were used as a scaffold to covalently immobilize oxidase enzymes, with the aim to develop an amperometric biosensor platform. NH2-terminated organic layers were functionalized with either aldehyde (CHO) or N-hydroxysuccinimide (NHS) ester-derived groups, to provide anchoring points for enzyme immobilization. The functionalized…
2016	THE TEXTBOOK AS AN EDUCATIONAL RESOURCE IN SPANISH EDUCATION	0	irrelvant		M. C. R. F. Balaguer, F. P.;Vidal, M. M. J.
2016	36th International Symposium on Intensive Care and Emergency Medicine : Brussels, Belgium. 15-18 March 2016	0	irrelvant	10.1186/s13054-016-1208-6	R. M. S. Bateman, M. D.;Jagger, J. E.;Ellis, C. G.;Solé-Violán, J.;López-Rodríguez, M.;Herrera-Ramos, E.;Ruíz-Hernández, J.;Borderías, L.;Horcajada, J.;González-Quevedo, N.;Rajas, O.;Briones, M.;Rodríguez de Castro, F.;Rodríguez Gallego, C.;Esen, F.;Orhun, G.;Ergin Ozcan, P.;Senturk, E.;Ugur Yilmaz, C.;Orhan, N.;Arican, N.;Kaya, M.;Kucukerden, M.;Giris, M.;Akcan, U.;Bilgic Gazioglu, S.;Tuzun, E.;…	P001 - Sepsis impairs the capillary response within hypoxic capillaries and decreases erythrocyte oxygen-dependent ATP efflux R. M. Bateman, M. D. Sharpe, J. E. Jagger, C. G. Ellis P002 - Lower serum immunoglobulin G2 level does not predispose to severe f
2016	First Detected Human Case in Algeria of mcr-1 Plasmid-Mediated Colistin Resistance in a 2011 Escherichia coli Isolate	1	mcr algeria	10.1128/aac.01117-16	M. H. Berrazeg, L.;Ayad, A.;Drissi, M.;Rolain, J. M.
2016	First Detected Human Case in Algeria of <i>mcr-1</i> Plasmid-Mediated Colistin Resistance in a 2011 <i>Escherichia coli</i> Isolate	0	duplicate	10.1128/aac.01117-16	M. H. Berrazeg, L.;Ayad, A.;Drissi, M.;Rolain, J. M.
2016	Control of Surface Segregation in Bimetallic NiCr Nanoalloys Immersed in Ag Matrix	0	irrelvant	10.1038/srep19153	M. S. Bohra, V.;Grammatikopoulos, P.;Toulkeridou, E.;Diaz, R. E.;Bobo, J. F.;Sowwan, M.	Cr-surface segregation is a main roadblock encumbering many magneto-biomedical applications of bimetallic M-Cr nanoalloys (where M = Fe, Co and Ni). To overcome this problem, we developed Ni95Cr5:Ag nanocomposite as a model system, consisting of non-interacting Ni95Cr5 nanoalloys (5 ± 1 nm) immersed in non-magnetic Ag matrix by controlled simultaneous co-sputtering of Ni95Cr5 and Ag. We employed …
2016	Real-time quantitative PCR assay with Taqman(®) probe for rapid detection of MCR-1 plasmid-mediated colistin resistance	0	none arab	10.1016/j.nmni.2016.06.017	S. L. Chabou, T.;Okdah, L.;Le Page, S.;Hadjadj, L.;Rolain, J. M.	Here we report the development of two rapid real-time quantitative PCR assays with TaqMan(®) probes to detect the MCR-1 plasmid-mediated colistin resistance gene from bacterial isolates and faecal samples from chickens. Specificity and sensitivity of the assay were 100% on bacterial isolates including 18 colistin-resistant isolates carrying the mcr-1 gene (six Klebsiella pneumoniae and 12 Escheri…
2016	Simultaneous quantitative analysis of olmesartan, amlodipine and hydrochlorothiazide in their combined dosage form utilizing classical and alternating least squares based chemometric methods	0	irrelvant	10.1515/acph-2016-0004	H. W. B. Darwish, A. H.;Abdelhameed, A. S.	Simultaneous spectrophotometric analysis of a multi-component dosage form of olmesartan, amlodipine and hydrochlorothiazide used for the treatment of hypertension has been carried out using various chemometric methods. Multivariate calibration methods include classical least squares (CLS) executed by net analyte processing (NAP-CLS), orthogonal signal correction (OSC-CLS) and direct orthogonal si…
2016	Effectiveness of Antipseudomonal Antibiotics and Mechanisms of Multidrug Resistance in Pseudomonas aeruginosa	0	none arab		M. E. G. El Zowalaty, B.	Pseudomonas aeruginosa is a leading human pathogen that causes serious infections at various tissues and organs leading to life threatening health problems and possible deadly outcomes. Resistance patterns vary widely whether it is from hospitals or community acquired infections. Reporting resistance profiles to a certain antibiotics provide valuable information in a given setting, but may be ext…
2016	Chemometrics Tools in Detection and Quantitation of the Main Impurities Present in Aspirin/Dipyridamole Extended-Release Capsules	0	irrelvant	10.5740/jaoacint.16-0082	N. A. Y. El-Ragehy, A. M.;Hassan, N. Y.;Tantawy, M. A.;Abdelkawy, M.	Aspirin (ASP) and dipyridamole (DIP) in combination is widely used in the prevention of secondary events after stroke and transient ischemic attack. Salicylic acid is a well-known impurity of ASP, and the DIP extended-release formulation may contain ester impurities originating from the reaction with tartaric acid. UV spectral data analysis of the active ingredients in the presence of their main …
2016	Emergence of Plasmid-Mediated Colistin Resistance Gene mcr-1 in a Clinical Escherichia coli Isolate from Egypt	1	egypt mcr	10.1128/aac.00269-16	S. S. K. Elnahriry, H. O.;Soliman, A. M.;Ahmed, A. M.;Hussein, A. M.;Shimamoto, T.;Shimamoto, T.
2016	Emergence of Plasmid-Mediated Colistin Resistance Gene <i>mcr-1</i> in a Clinical <i>Escherichia coli</i> Isolate from Egypt	0	duplicate	10.1128/aac.00269-16	S. S. K. Elnahriry, H. O.;Soliman, A. M.;Ahmed, A. M.;Hussein, A. M.;Shimamoto, T.;Shimamoto, T.
2016	Searching for anti-glioma activity. Ribonucleoside analogues with modifications in nucleobase and sugar moieties	0	irrelvant	10.18388/abp.2016_1338	G. W. Framski, D.;Jahnz-Wechmann, Z.;Szymanska-Michalak, A.;Kraszewski, A.;Barciszewski, J.;Boryski, J.;Stawinski, J.	Several ribonucleoside analogues with modifications in the nucleobase and sugar moiety have been screened for anti-glioma activity in the T98G glioma cell line using cervical (HeLa) cell line as reference human malignant cells, and lung fibroblast (MCR-5) cell line as non-cancerous reference cells. Among the investigated compounds, ribonucleosides containing 6-chloropurine (3), 7-guanine (5) and …
2016	Impact of food animal trade on the spread of mcr-1-mediated colistin resistance, Tunisia, July 2015	1	tunisia mcr	10.2807/1560-7917.Es.2016.21.8.30144	R. M. Grami, W.;Mehri, W.;Bouallègue, O.;Boujaâfar, N.;Madec, J. Y.;Haenni, M.	We report a high prevalence of MCR-1 and CTX-M-1-producing Escherichia coli in three Tunisian chicken farms. Chickens were imported from France or derived from French imported chicks. The same IncHI2-type plasmid reported to carry those genes in cattle in France and in a food sample in Portugal was found in Tunisian chickens of French origin. This suggests a significant impact of food animal trad…
2016	Impact of food animal trade on the spread of mcr-1-mediated colistin resistance, tunisia, july 2015	0	duplicate	10.2807/1560-7917.ES.2016.21.8.30144	R. M. Grami, W.;Mehri, W.;Bouallègue, O.;Boujaâfar, N.;Madec, J.;Haenni, M.	We report a high prevalence of MCR-1 and CTX-M-1producing Escherichia coli in three Tunisian chicken farms. Chickens were imported from France or derived from French imported chicks. The same IncHI2-type plasmid reported to carry those genes in cattle in France and in a food sample in Portugal was found in Tunisian chickens of French origin. This suggests a significant impact of food animal trade…
2016	Impact of food animal trade on the spread of <i>mcr-1</i>-mediated colistin resistance, Tunisia, July 2015	0	duplicate	10.2807/1560-7917.Es.2016.21.8.30144	R. M. Grami, W.;Mehri, W.;Bouallègue, O.;Boujaâfar, N.;Madec, J.;Haenni, M.
2016	New insights into the photoswitching mechanisms of normal dithienylethenes	0	irrelvant	10.1039/c6cp03471c	I. B. Hamdi, G.;Perrier, A.;Devos, O.;Jaïdane, N.;Delbaere, S.;Tiwari, A. K.;Dubois, J.;Takeshita, M.;Wada, Y.;Aloïse, S.	The photoswitching and competitive processes of the referent photochromic diarylethene derivative 1,2-bis(2,4-dimethyl-5-phenyl-3-thienyl)perfluorocyclopentene (DTE) and a novel bridged analog DTE-m5 have been investigated by state-of-the-art TD-DFT calculations and ultrafast spectroscopy supported by advanced chemometric data treatments. Focusing on DTE, the overall deactivation pathway of both …
2016	Carbapenem Susceptibility and Multidrug-Resistance in Pseudomonas aeruginosa Isolates in Egypt	1	egypt polynyxin	10.5812/jjm.30257	H. H. Hashem, A.;Abdalla, S.;Shawky, A.;Saad, A.	BACKGROUND: Resistant Pseudomonas aeruginosa is a serious concern for antimicrobial therapy, as the common isolates exhibit variable grades of resistance, involving beta-lactamase enzymes, beside native defense mechanisms. OBJECTIVES: The present study was designed to determine the occurrence of Metallo-β- Lactamases (MBL) and Amp C harboring P. aeruginosa isolates from Suez Canal university hosp…
2016	Preclinical models of pancreatic ductal adenocarcinoma	0	irrelvant	10.1002/path.4651	C. I. B. Hwang, S. F.;Clevers, H.;Tuveson, D. A.	Pancreatic ductal adenocarcinoma (PDA) is one of the most difficult human malignancies to treat. The 5-year survival rate of PDA patients is 7% and PDA is predicted to become the second leading cancer-related cause of death in the USA. Despite intensive efforts, the translation of findings in preclinical studies has been ineffective, due partially to the lack of preclinical models that faithfully…
2016	Characterisation of the plasmid-mediated colistin resistance gene mcr-1 in Escherichia coli isolated from animals in Egypt	1	egypt mcr	10.1016/j.ijantimicag.2016.02.011	H. O. A. Khalifa, A. M.;Oreiby, A. F.;Eid, A. M.;Shimamoto, T.;Shimamoto, T.
2016	Characterisation of the plasmid-mediated colistin resistance gene <i>mcr</i>-<i>1</i> in <i>Escherichia coli</i> isolated from animals in Egypt	0	duplicate	10.1016/j.ijantimicag.2016.02.011	H. O. A. Khalifa, A. M.;Oreiby, A. F.;Eid, A. M.;Shimamoto, T.;Shimamoto, T.
2016	Engineering and systems-level analysis of Saccharomyces cerevisiae for production of 3-hydroxypropionic acid via malonyl-CoA reductase-dependent pathway	0	irrelvant	10.1186/s12934-016-0451-5	K. R. J. Kildegaard, N. B.;Schneider, K.;Czarnotta, E.;Özdemir, E.;Klein, T.;Maury, J.;Ebert, B. E.;Christensen, H. B.;Chen, Y.;Kim, I. K.;Herrgård, M. J.;Blank, L. M.;Forster, J.;Nielsen, J.;Borodina, I.	Background: In the future, oil- and gas-derived polymers may be replaced with bio-based polymers, produced from renewable feedstocks using engineered cell factories. Acrylic acid and acrylic esters with an estimated world annual production of approximately 6 million tons by 2017 can be derived from 3-hydroxypropionic acid (3HP), which can be produced by microbial fermentation. For an economically…
2016	Investigation of First Identified <i>mcr-1</i> Gene in an Isolate from a US Patient - Pennsylvania, 2016	0	irrelvant	10.15585/mmwr.mm6536e2	K. E. S. Kline, J.;Kallen, A. J.;Lonsway, D. R.;Watkins, S.;Miller, J. R.
2016	Successful treatment of postoperative multidrug-resistant Acinetobacter baumannii meningitis by tigecycline	0	irrelvant	10.1016/j.jgar.2015.12.003	I. B. Kooli, H. B.;Kilani, M.;Gannouni, C.;Aouam, A.;Toumi, A.;Loussaief, C.;Hattab, M. N.;Chakroun, M.	Tigecycline is a broad-spectrum antibiotic with activity against multidrug-resistant (MDR) bacteria. It has limited indications. Studies are necessary to elaborate new guidelines. Here we report a case of postoperative MDR Acinetobacter baumannii meningitis treated by tigecycline combined with colimycin for 21 days. The treatment was well tolerated with a favourable outcome. In conclusion, tigecy…
2016	On-Chip Isothermal Nucleic Acid Amplification on Flow-Based Chemiluminescence Microarray Analysis Platform for the Detection of Viruses and Bacteria	0	irrelvant	10.1021/acs.analchem.5b03540	A. D. Kunze, M.;Abd El Wahed, A.;Hufert, F.;Niessner, R.;Seidel, M.	This work presents an on-chip isothermal nucleic acid amplification test (iNAAT) for the multiplex amplification and detection of viral and bacterial DNA by a flow-based chemiluminescence microarray. In a principle study, on-chip recombinase polymerase amplification (RPA) on defined spots of a DNA microarray was used to spatially separate the amplification reaction of DNA from two viruses (Human …
2016	Acquisition of mcr-1 Plasmid-Mediated Colistin Resistance in Escherichia coli and Klebsiella pneumoniae during Hajj 2013 and 2014	1	hajj time colistin resistance	10.1128/aac.01486-16	T. G. Leangapichart, P.;Brouqui, P.;Memish, Z. A.;Raoult, D.;Rolain, J. M.
2016	Correction for Leangapichart et al., Acquisition of mcr-1 Plasmid-Mediated Colistin Resistance in Escherichia coli and Klebsiella pneumoniae during Hajj 2013 and 2014	1	hajj time colistin resistance	10.1128/aac.02298-16	T. G. Leangapichart, P.;Brouqui, P.;Memish, Z. A.;Raoult, D.;Rolain, J. M.
2016	Acquisition of <i>mcr-1</i> Plasmid-Mediated Colistin Resistance in <i>Escherichia coli</i> and <i>Klebsiella pneumoniae</i> during Hajj 2013 and 2014	0	duplicate	10.1128/aac.01486-16	T. G. Leangapichart, P.;Brouqui, P.;Mimish, Z.;Raoult, D.;Rolain, J. M.
2016	Acquisition of <i>mcr-1</i> Plasmid-Mediated Colistin Resistance in <i>Escherichia coli</i> and <i>Klebsiella</i> <i>pneumoniae</i> during Hajj 2013 and 2014 (vol 60, pg 6998, 2016)	0	duplicate	10.1128/aac.02298-16	T. G. Leangapichart, P.;Brouqui, P.;Memish, Z. A.;Raoult, D.;Rolain, J. M.
2016	Cooperative hydrogen-bonding of the adenine-thymine pair as a strategy for lowering the limit of detection of thymine by surface-enhanced Raman spectroscopy	0	irrelvant	10.1039/c6an00222f	M. B. C. Mamián-López, P.;Temperini, M. L. A.	The formation of cooperative hydrogen bonds between the thymine-adenine pair was used to indirectly determine thymine in aqueous solution by surface-enhanced Raman spectroscopy (SERS), therefore improving the limit of detection (LOD) values up to two orders of magnitude. The concentration of adenine was held constant and SERS spectra over gold nanoparticles were acquired through variable concentr…
2016	Proteomic stable isotope probing reveals biosynthesis dynamics of slow growing methane based microbial communities	0	irrelvant	10.3389/fmicb.2016.00563	J. J. S. Marlow, C. T.;Li, Z.;Chourey, K.;Hettich, R. L.;Pan, C.;Orphan, V. J.	Marine methane seep habitats represent an important control on the global flux of methane. Nucleotide-based meta-omics studies outline community-wide metabolic potential, but expression patterns of environmentally relevant proteins are poorly characterized. Proteomic stable isotope probing (proteomic SIP) provides additional information by characterizing phylogenetically specific, functionally re…
2016	Jackson Pollock's <i>Number 1A</i>, <i>1948</i>: a non-invasive study using macro-x-ray fluorescence mapping (MA-XRF) and multivariate curve resolution-alternating least squares (MCR-ALS) analysis	0	irrelvant	10.1186/s40494-016-0105-2	A. C. Martins, J.;Van der Snickt, G.;van Driel, B.;McGlinchey, C.;Dahlberg, D.;Janssens, K.;Dik, J.	Jackson Pollock's Number 1A, 1948 painting was investigated using in situ scanning macro-x-ray fluorescence mapping (MA-XRF) to help characterize the artist's materials and his creative process. A multivariate curve resolution-alternating least squares (MCR-ALS) approach was used to examine the hyperspectral data and obtain distribution maps and signature spectra for the paints he used. The compo…
2016	Carbapenemases and extended-spectrum β-lactamases producing Enterobacteriaceae isolated from Tunisian and Libyan hospitals	1	colisitn tunisia and libya	10.3855/jidc.7426	N. A.-B. Mathlouthi, C.;El Salabi, A.;Bakour, S.;Ben Gwierif, S.;Zorgani, A. A.;Jridi, Y.;Ben Slama, K.;Rolain, J. M.;Chouchani, C.	INTRODUCTION: The aim of the study was to investigate the prevalence of extended-spectrum β-lactamase (ESBL) and carbapenemase production among clinical isolates of Enterobacteriaceae recovered from Tunisian and Libyan hospitals. METHODOLOGY: Bacterial isolates were recovered from patients in intensive care units and identified by biochemical tests and MALDI-TOF. Antibiotic susceptibility testing…
2016	Patch size, shape and edge distance influence seed predation on a palm species in the Atlantic forest	0	irrelvant	10.1111/ecog.01592	C. P. R. Mendes, M. C.;Galetti, M.	Seed predation is an important ecological process that affects the abundance, diversity and distribution of plant species, and it is known to be influenced by defaunation and forest fragmentation. Most studies on seed predation in human-modified landscapes do not take into account the different spatial scales in which this process operates. In this study, we evaluated how variables at three disti…
2016	Simultaneous determination of Fluticasone propionate and Azelastine hydrochloride in the presence of pharmaceutical dosage form additives	0	irrelvant	10.1016/j.saa.2016.02.010	H. A. E.-M. Merey, S. S.;Hassan, N. Y.;El-Zeany, B. A.	Fluticasone propionate (FLU) and Azelastine hydrochloride (AZE) are co-formulated with phenylethyl alcohol (PEA) and Benzalkonium chloride (BENZ) (as preservatives) in pharmaceutical dosage form for treatment of seasonal allergies. Different spectrophotometric methods were used for the simultaneous determination of cited drugs in the dosage form. Direct spectrophotometric method was used for dete…
2016	Application and validation of superior spectrophotometric methods for simultaneous determination of ternary mixture used for hypertension management	0	irrelvant	10.1016/j.saa.2015.11.001	H. M. L. Mohamed, N. T.	Telmisartan (TL), Hydrochlorothiazide (HZ) and Amlodipine besylate (AM) are co-formulated together for hypertension management. Three smart, specific and precise spectrophotometric methods were applied and validated for simultaneous determination of the three cited drugs. Method A is the ratio isoabsorptive point and ratio difference in subtracted spectra (RIDSS) which is based on dividing the te…
2016	Membrane permeabilization of colistin toward pan-drug resistant Gram-negative isolates	1	colistin egypt	10.1016/j.bjm.2016.01.007	Y. F. A.-S. Mohamed, H. M.;Khalil, A. M.;El-Guink, N. M.;El-Nakeeb, M. A.	Pan-drug resistant Gram-negative bacteria, being resistant to most available antibiotics, represent a huge threat to the medical community. Colistin is considered the last therapeutic option for patients in hospital settings. Thus, we were concerned in this study to demonstrate the membrane permeabilizing activity of colistin focusing on investigating its efficiency toward those pan-drug resistan…
2016	Treatment of pleomorphic adenoma of the palate: Report of two cases and review of the literature	0	irrelvant	10.1016/j.rpemd.2015.12.005	L. J. C. Oliveira, H. H. O.;Leao, P. L. R.;Leal, R. M.;Horta, M. C. R.;Souza, P. E. A.	Pleomorphic adenoma is the most common salivary gland neoplasm. This benign tumor mainly affects the major salivary glands, mostly the parotid. Intraoral lesions are less common and occur preferentially in the palate. The aim of this study is to report two cases of pleomorphic adenoma in palate and review the pertinent literature. In the first case, a 68 years old male patient presented a nodular…
2016	Tbx3 fosters pancreatic cancer growth by increased angiogenesis and activin/nodal-dependent induction of stemness	0	irrelvant	10.1016/j.scr.2016.08.007	L. W. Perkhofer, K.;Costa, I. G.;Carrasco, M. C. R.;Eiseler, T.;Hafner, S.;Genze, F.;Zenke, M.;Bergmann, W.;Illing, A.;Hohwieler, M.;Kohntop, R.;Lin, Q.;Holzmann, K. H.;Seufferlein, T.;Wagner, M.;Liebau, S.;Hermann, P. C.;Kleger, A.;Müller, M.	Cell fate decisions and pluripotency, but also malignancy depend on networks of key transcriptional regulators. The T-box transcription factor TBX3 has been implicated in the regulation of embryonic stem cell self-renewal and cardiogenesis. We have recently discovered that forced TBX3 expression in embryonic stem cells promotes mesendoderm specification directly by activating key lineage specific…
2016	Evaluation of algorithm methods for fluorescence spectra of cancerous and normal human tissues	0	irrelvant	10.1117/12.2205628	Y. W. Pu, W.;Alfano, R. R.	The paper focus on the various algorithms on to unravel the fluorescence spectra by unmixing methods to identify cancerous and normal human tissues from the measured fluorescence spectroscopy. The biochemical or morphologic changes that cause fluorescence spectra variations would appear earlier than the histological approach; therefore, fluorescence spectroscopy holds a great promise as clinical …
2016	Evaluation of Algorithms methods for fluorescence spectra of cancerous and normal human tissues	0	irrelvant	10.1117/12.2205628	Y. W. Pu, W. B.;Alfano, R. R.	The paper focuses on the various algorithms to unravel the fluorescence spectra using different unmixing methods to identify cancerous and normal human tissues based on the measured fluorescence spectroscopy. The biochemical or morphologic changes that cause fluorescence spectra variations would appear earlier than the histological approach; therefore, fluorescence spectroscopy holds a great prom…
2016	Membrane crystallization for salts recovery from brine-an experimental and theoretical analysis	0	irrelvant	10.1080/19443994.2015.1030110	C. A. M. Quist-Jensen, F.;Drioli, E.	Integration of innovative membrane processes such as membrane distillation (MD) and membrane crystallization (MCr) with conventional pressure-driven operations provide interesting gateways to recover water and minerals from brine at cost competitive with traditional techniques and with improved quality of the salts extracted. Membrane development is one of the most important factors for future pr…
2016	Integrated Membrane Desalination Systems with Membrane Crystallization Units for Resource Recovery: A New Approach for Mining from the Sea	0	irrelvant	10.3390/cryst6040036	C. A. M. Quist-Jensen, F.;Drioli, E.	The mining industry is facing problems of clean production in terms of mineral processing, pollution, water consumption, and renewable energy. An interesting outlook can be to combine the mining industry with membrane-based desalination in the logic of mining from the sea. In fact, several of the drawbacks found in both mining and desalination can be minimized or overcome, which includes hinderin…
2016	Upregulation of inflammasome activity and increased gut permeability are associated with obesity in children and adolescents	0	irrelvant	10.1038/ijo.2016.26	V. S. Rainone, L.;Saulle, I.;Ricci, C.;Biasin, M.;Al-Daghri, N. M.;Giani, E.;Zuccotti, G. V.;Clerici, M.;Trabattoni, D.	BACKGROUND: Immune activation contributes to the persistent state of inflammation associated with metabolic dysfunction in obesity. The specific immune receptors that sense metabolic stress signals and trigger inflammation are nevertheless largely unknown, and little is known on inflammatory and immune gene regulation in obesity. METHODS: The study includes a cross-sectional and a longitudinal ar…
2016	Keggin and Dawson-type polyoxometalates as efficient catalysts for the synthesis of 3,4-dihydropyrimidinones: experimental and theoretical studies	0	irrelvant	10.1016/j.tetlet.2016.02.077	L. M.-C. Saher, M.;Dermeche, L.;Boutemeur-Khedis, B.;Rabia, C.;Silva, A. M. S.;Hamdi, M.	3,4-Dihydropyrimidinones were synthesized by a multicomponent condensation of an aldehyde, a B-keto ester, and urea, in acetonitrile and ethanol using Keggin and Dawson type polyoxometalates as catalysts. Keggin heteropolyacid, H4SiMO12O40, is more efficient compared to Keggin and Dawson salts and to the Biginelli classical reaction conditions. It leads to good yields and short reaction times. Th…
2016	Impact of colistin-initiation delay on mortality of ventilator-associated pneumonia caused by A. baumannii	0	irrelvant	10.3855/jidc.7203	S. B. Samrah, Y.;Hayajneh, W.;Almomani, B.;Momany, S.;Khader, Y.	INTRODUCTION: There has been increased incidence and high mortality in cases with ventilator-associated pneumonia (VAP) caused by colistin-only-susceptible Acinetobacter baumannii (COS-AB). Colistin has emerged as a therapeutic option for VAP caused by multidrug-resistant Gram-negative organisms including COS-AB. A retrospective study was conducted to examine the impact of early versus late initi…
2016	Outcome of gastric cancer in the elderly: a population-based evaluation of the Munich Cancer Registry	0	irrelvant	10.1007/s10120-015-0527-7	A. M. Schlesinger-Raab, A. L.;Egert, S.;Emeny, R.;Jauch, K. W.;Kleeff, J.;Novotny, A.;Nüssler, N. C.;Rottmann, M.;Schepp, W.;Schmitt, W.;Schubert-Fritschle, G.;Weber, B.;Schuhmacher, C.;Engel, J.	BACKGROUND: Gastric cancer accounts for 5 % of cancer deaths. Proportions of older stomach cancer patients are increasing. Despite the still poor prognosis, standardised treatment has achieved improvements; nonetheless it is questionable whether all age groups have benefitted. Age and outcome need to be examined in a population-based setting. METHODS: Analyses included Munich Cancer Registry (MCR…
2016	Plasmid-mediated colistin resistance in Escherichia coli from the Arabian Peninsula	1	arab mcr	10.1016/j.ijid.2016.07.007	Á. G. Sonnevend, A.;Alqahtani, M.;Shibl, A.;Jamal, W.;Hashmey, R.;Pal, T.	OBJECTIVES: Searching for the presence of the mcr-1 gene in colistin resistant Enterobacteriaceae in countries of the Arabian Peninsula. METHODS: Seventy-five independent, colistin resistant Enterobacteriaceae strains isolated from clinical cases in Bahrain, Kuwait, Oman, Saudi Arabia and the United Arab Emirates were tested by PCR for the mcr-1 gene. mcr-1 positive strains were genotyped, and th…
2016	Plasmid-mediated colistin resistance in <i>Escherichia</i> <i>coli</i> from the Arabian Peninsula	0	duplicate	10.1016/j.ijid.2016.07.007	A. G. Sonnevend, A.;Alqahtani, M.;Shibl, A.;Jamal, W.;Hashmey, R.;Pal, T.	Objectives: Searching for the presence of the mcr-1 gene in colistin resistant Enterobacteriaceae in countries of the Arabian Peninsula. Methods: Seventy-five independent, colistin resistant Enterobacteriaceae strains isolated from clinical cases in Bahrain, Kuwait, Oman, Saudi Arabia and the United Arab Emirates were tested by PCR for the mcr-1 gene. mcr-1 positive strains were genotyped, and th…
2016	Stability-indicating spectrophotometric methods for determination of the anticoagulant drug apixaban in the presence of its hydrolytic degradation product	0	irrelvant	10.1016/j.saa.2016.01.029	M. A. E.-R. Tantawy, N. A.;Hassan, N. Y.;Abdelkawy, M.	Apixaban (a novel anticoagulant agent) was subjected to a stress stability study including acid, alkali, oxidative, photolytic, and thermal degradation. The drug was found to be only liable to acidic and alkaline hydrolysis. The degradation product was then isolated and identified by IR and GC-mass spectrometry. Four spectrophotometric methods, namely; first derivative (D(1)), derivative ratio (D…
2016	ArnT proteins that catalyze the glycosylation of lipopolysaccharide share common features with bacterial N-oligosaccharyltransferases	0	irrelvant	10.1093/glycob/cwv095	F. F. M. Tavares-Carreón, Y.;Andrade, A.;Valvano, M. A.	ArnT is a glycosyltransferase that catalyzes the addition of 4-amino-4-deoxy-l-arabinose (l-Ara4N) to the lipid A moiety of the lipopolysaccharide. This is a critical modification enabling bacteria to resist killing by antimicrobial peptides. ArnT is an integral inner membrane protein consisting of 13 predicted transmembrane helices and a large periplasmic C-terminal domain. We report here the id…
2016	Novel pure component contribution, mean centering of ratio spectra and factor based algorithms for simultaneous resolution and quantification of overlapped spectral signals: An application to recently co-formulated tablets of chlorzoxazone, aceclofenac and paracetamol	0	irrelvant	10.1016/j.saa.2016.03.035	S. S. H. Toubar, M. A.;Elshahed, M. S.;Helmy, M. I.	In this work, resolution and quantitation of spectral signals are achieved by several univariate and multivariate techniques. The novel pure component contribution algorithm (PCCA) along with mean centering of ratio spectra (MCR) and the factor based partial least squares (PLS) algorithms were developed for simultaneous determination of chlorzoxazone (CXZ), aceclofenac (ACF) and paracetamol (PAR)…
2016	Construction of a molecular clone of ovine enzootic nasal tumor virus	0	irrelvant	10.1186/s12985-016-0660-x	S. R. G. Walsh, M. C. R.;Wootton, S. K.	Background: Enzootic nasal tumor virus (ENTV-1) is an ovine betaretrovirus that has been linked to enzootic nasal adenocarcinoma (ENA), a contagious tumor of the ethmoid turbinates of sheep. Transmission experiments performed using virus isolated from cell free nasal tumor homogenates suggest that ENTV-1 is the causative agent of ENA; however, this etiological relationship has not been conclusive…
2016	The efficacy and safety of tenofovir alafenamide versus tenofovir disoproxil fumarate in antiretroviral regimens for HIV-1 therapy: Meta-analysis	0	irrelvant	10.1097/md.0000000000005146	H. L. Wang, X.;Yang, X.;Xu, N.	BACKGROUND: To date, a definite conclusion about efficiency and safety of tenofovir alafenamide for patients with HIV-1 is not available. The aim of the study was to investigate the efficacy and safety of TAF versus TDF in antiretroviral regimens for patients with HIV-1. METHODS: PUBMED, MEDLINE, and EMBASE database were searched in March 2016, with no language restriction, for randomized control…
2016	Biosynthesis of platform chemical 3-hydroxypropionic acid (3-HP) directly from CO2 in cyanobacterium Synechocystis sp. PCC 6803	0	irrelvant	10.1016/j.ymben.2015.10.008	Y. S. Wang, T.;Gao, X.;Shi, M.;Wu, L.;Chen, L.;Zhang, W.	3-hydroxypropionic acid (3-HP) is an important platform chemical with a wide range of applications. So far large-scale production of 3-HP has been mainly through petroleum-based chemical processes, whose sustainability and environmental issues have attracted widespread attention. With the ability to fix CO2 directly, cyanobacteria have been engineered as an autotrophic microbial cell factory to p…
2016	First report of the plasmid-mediated colistin resistance gene mcr-1 in a clinical Escherichia coli isolate in Algeria	1	algeria mcr	10.1016/j.ijantimicag.2016.09.003	B. M. Yanat, J.;Yahia, R. D.;Touati, A.;Pascual, Á;Rodríguez-Martínez, J. M.
2016	First report of the plasmid-mediated colistin resistance gene <i>mcr-1</i> in a clinical <i>Escherichia coli</i> isolate in Algeria	0	duplicate	10.1016/j.ijantimicag.2016.09.003	B. M. Yanat, J.;Yahia, R. D.;Touati, A.;Pascual, A.;Rodriguez-Martinez, J. M.
2016	Is Routine Electrocardiography Necessary Before Initiation of Propranolol for Treatment of Infantile Hemangiomas?	0	irrelvant	10.1111/pde.12972	K. B. T. Yarbrough, M. M.;Krol, A. L.;Leitenberger, S. L.;Mann, J. A.;MacArthur, C. J.	BACKGROUND: In recent years propranolol has become the treatment of choice for infantile hemangiomas (IHs). There is broad variation in the approach to propranolol initiation in clinical practice. This retrospective study explored the effectiveness of routine pre-treatment ECG in screening infants being considered for systemic treatment with propranolol. METHODS: All patients seen in the outpatie…
2016	Chemometrics resolution and quantification power evaluation: Application on pharmaceutical quaternary mixture of Paracetamol, Guaifenesin, Phenylephrine and p-aminophenol	0	irrelvant	10.1016/j.saa.2015.07.101	A. M. M. Yehia, H. M.	Three advanced chemmometric-assisted spectrophotometric methods namely; Concentration Residuals Augmented Classical Least Squares (CRACLS), Multivariate Curve Resolution-Alternating Least Squares (MCR-ALS) and Principal Component Analysis-Artificial Neural Networks (PCA-ANN) were developed, validated and benchmarked to PLS calibration; to resolve the severely overlapped spectra and simultaneously…
2016	Risk factors for infection with colistin-resistant gram-negative microorganisms: a multicenter study	0	irrelvant	10.5144/0256-4947.2016.216	G. R. D. Yilmaz, M.;Guven, T.;Pullukcu, H.;Tasbakan, M.;Guzel, O. T.;Tekce, Y. T.;Ozden, M.;Turhan, O.;Guner, R.;Cag, Y.;Bozkurt, F.;Karadag, F. Y.;Kartal, E. D.;Gozel, G.;Bulut, C.;Erdinc, S.;Keske, S.;Acikgoz, Z. C.;Tasyaran, M. A.	BACKGROUND: Knowing risk factors for colistin resistance is important since colistin is the only remaining choice for the treatment of infections caused by multi-drug resistant microorganisms. OBJECTIVE: Evaluate risk factors associated with infection by colistin-resistant microorganisms. DESIGN: Retrospective study. SETTING: Tertiary healthcare centers. PATIENTS AND METHODS: An e-mail including …
2016	The biosynthetic pathway of coenzyme F430 in methanogenic and methanotrophic archaea	0	irrelvant	10.1126/science.aag2947	K. N. Zheng, P. D.;Owens, V. L.;Yang, X. P.;Mansoorabadi, S. O.	Methyl-coenzyme M reductase (MCR) is the key enzyme of methanogenesis and anaerobic methane oxidation. The activity of MCR is dependent on the unique nickel-containing tetrapyrrole known as coenzyme F430. We used comparative genomics to identify the coenzyme F430 biosynthesis (cfb) genes and characterized the encoded enzymes from Methanosarcina acetivorans C2A. The pathway involves nickelochelati…
2017	Metallo-Beta-Lactamase Producing Pseudomonas aeruginosa in a Healthcare Setting in Alexandria, Egypt	0	irrelvant	10.5604/01.3001.0010.4855	A. F. E. S. Abaza, S. A.;Selim, H. S. A.;Aly, G. S. A.	Pseudomonas aeruginosa has emerged as a major healthcare associated pathogen that creates a serious public health disaster in both developing and developed countries. In this work we aimed at studying the occurrence of metallo-beta-lactamase (MBL) producing P. aeruginosa in a healthcare setting in Alexandria, Egypt. This cross sectional study included 1583 clinical samples that were collected fro…
2017	First Detection of GES-5 Carbapenemase-Producing Acinetobacter baumannii Isolate	0	irrelvant	10.1089/mdr.2016.0152	M. H. J. Al-Agamy, K.;El-Mahdy, T. S.;Shibl, A. M.;Kattan, W.;Plésiat, P.;Courvalin, P.	This study was conducted to investigate the molecular epidemiology of resistance in Acinetobacter baumannii isolates collected at a hospital in Riyadh, Saudi Arabia, from January through December 2010. Twenty-seven A. baumannii were highly resistant (MIC(90) > 256 μg/ml) to ceftazidime, cefepime, and aztreonam. Imipenem resistance was seen in 24 isolates, of which 18 had an minimum inhibitory con…
2017	How should we respond to the emergence of plasmid-mediated colistin resistance in humans and animals?	0	irrelvant	10.1016/j.ijid.2016.11.415	J. A. L. Al-Tawfiq, R.;Mendelson, M.	OBJECTIVE: The widespread use of antibiotics in humans and animals has contributed to growing rates of antibiotic resistance. Previously treatable bacterial infections now require the last line of antibiotics or are untreatable. The current antibiotic of last resort for carbapenem-resistant Gram-negative bacterial infections is often colistin. Evidence for the shifting pattern of colistin resista…
2017	Antibiotic resistance in Escherichia coli in husbandry animals: the African perspective	0	review	10.1111/lam.12724	C. A. Z. Alonso, M.;Ben Sallem, R.;Jouini, A.;Ben Slama, K.;Torres, C.	In the last few years, different surveillances have been published in Africa, especially in northern countries, regarding antimicrobial resistance among husbandry animals. Information is still scarce, but the available data show a worrying picture. Although the highest resistance rates have been described against tetracycline, penicillins and sulphonamides, prevalence of plasmid-mediated quinolon…
2017	Antibiotic resistance in <i>Escherichia coli</i> in husbandry animals: the African perspective	0	irrelvant	10.1111/lam.12724	C. A. Z. Alonso, M.;Ben Sallem, R.;Jouini, A.;Ben Slama, K.;Torres, C.	In the last few years, different surveillances have been published in Africa, especially in northern countries, regarding antimicrobial resistance among husbandry animals. Information is still scarce, but the available data show a worrying picture. Although the highest resistance rates have been described against tetracycline, penicillins and sulphonamides, prevalence of plasmid-mediated quinolon…
2017	Risk Factors, Clinical Presentation, and Outcome of Acinetobacter baumannii Bacteremia	0	irrelvant	10.3389/fcimb.2017.00156	T. A. Ballouz, J.;Afif, C.;Irani, J.;Lakis, C.;Nasreddine, R.;Azar, E.	Infections caused by Acinetobacter baumannii (AB), an increasingly prevalent nosocomial pathogen, have been associated with high morbidity and mortality. We conducted this study to analyze the clinical features, outcomes, and factors influencing the survival of patients with AB bacteremia. We retrospectively examined the medical records of all patients developing AB bacteremia during their hospit…
2017	Interventions on Metabolism: Making Antibiotic-Susceptible Bacteria	0	irrelvant	10.1128/mBio.01950-17	F. M. Baquero, J. L.	Antibiotics act on bacterial metabolism, and antibiotic resistance involves changes in this metabolism. Interventions on metabolism with drugs might therefore modify drug susceptibility and drug resistance. In their recent article, Martin Vestergaard et al. (mBio 8:e01114-17, 2017, https://doi.org/10.1128/mBio.01114-17) illustrate the possibility of converting intrinsically resistant bacteria int…
2017	Mcr-1 identified in avian pathogenic Escherichia coli (APEC)	0	none arab	10.1371/journal.pone.0172997	N. L. N. Barbieri, D. W.;Wannemuehler, Y.;Cavender, T.;Hussein, A.;Yan, S. G.;Nolan, L. K.;Logue, C. M.	Antimicrobial resistance associated with colistin has emerged as a significant concern worldwide threatening the use of one of the most important antimicrobials for treating human disease. Here, we examined a collection (n = 980) of Avian Pathogenic Escherichia coli (APEC) isolated from poultry with colibacillosis from the US and internationally for the presence of mcr-1 and mcr-2, genes known to…
2017	<i>mcr</i>-1 identified in Avian Pathogenic <i>Escherichia coli</i> (APEC)	0	irrelvant	10.1371/journal.pone.0172997	N. L. N. Barbieri, D. W.;Wannemuehler, Y.;Cavender, T.;Hussein, A.;Yan, S. G.;Nolan, L. K.;Logue, C. M.	Antimicrobial resistance associated with colistin has emerged as a significant concern worldwide threatening the use of one of the most important antimicrobials for treating human disease. Here, we examined a collection (n = 980) of Avian Pathogenic Escherichia coli (APEC) isolated from poultry with colibacillosis from the US and internationally for the presence of mcr-1 and mcr-2, genes known to…
2017	Rectal sparing approach after preoperative radio- and/or chemotherapy (RESARCH) in patients with rectal cancer: a multicentre observational study	0	irrelvant	10.1007/s10151-017-1665-1	A. D. P. Barina, A.;Delrio, P.;Guerrieri, M.;Muratore, A.;Bianco, F.;Vespa, D.;Asteria, C.;Morpurgo, E.;Restivo, A.;Coco, C.;Pace, U.;Belluco, C.;Aschele, C.;Lonardi, S.;Valentini, V.;Mantello, G.;Maretto, I.;Del Bianco, P.;Perin, A.;Pucciarelli, S.	BACKGROUND: Rectum-sparing approaches appear to be appropriate in rectal cancer patients with a major (mCR) or complete clinical response (cCR) after neoadjuvant therapy. The aim of the present study is to evaluate the effectiveness of rectum-sparing approaches at 2 years after the completion of neoadjuvant treatment. STUDY DESIGN: Patients with rectal adenocarcinoma eligible to receive neoadjuva…
2017	Clonal Spread of Colistin-Resistant Klebsiella pneumoniae Coproducing KPC and VIM Carbapenemases in Neonates at a Tunisian University Hospital	1	tunisia colistin	10.1089/mdr.2016.0175	H. H. Battikh, C.;Dekhili, A.;Khazar, K.;Kechrid, F.;Zribi, M.;Masmoudi, A.;Fendri, C.	In this study, we have attempted to report the first clonal spread of colistin-resistant Klebsiella pneumoniae coproducing KPC and VIM carbapenemases in the neonatal unit of Rabta Teaching Hospital of Tunis (Tunisia). This retrospective study was performed from January 1, 2014 to December 31, 2014 in the Microbiology Laboratory at the Rabta University Hospital of Tunis. Twenty-one nonreplicate co…
2017	Membrane crystallization for mineral recovery from saline solution: Study case Na<sub>2</sub>SO<sub>4</sub> crystals	0	irrelvant	10.1016/j.desal.2017.02.021	R. B. Bouchrit, A.;Mosbahi, T.;Hafiane, A.;Bouguecha, S. A.	Wastewater has become one of the most important pollutants for the natural eco-system such as ocean, rivers, lakes and as well as groundwater aquifer. Among the various options to remedy this problem, there is membrane crystallization (MCr) which presents a promising alternative to achieve a high conversion ratio of the feed stream and to produce valuable minerals. The present study focuses on MC…
2017	New isobaric lignans from Refined Olive Oils as quality markers for Virgin Olive Oils	0	irrelvant	10.1016/j.foodchem.2016.09.132	L. I. Cecchi, M.;Melani, F.;Migliorini, M.;Conte, L.;Mulinacci, N.	Herein we describe the influence of olive oil refining processes on the lignan profile. The detection of new isobaric lignans is suggested to reveal frauds in commercial extra-Virgin Olive Oils. We analyzed five commercial olive oils by HPLC-DAD-TOF/MS to evaluate their lignan content and detected, for the first time, some isobaric forms of natural (+)-pinoresinol and (+)-1-acetoxypinoresinol. Th…
2017	A novel mutation in pmrB mediates colistin resistance during therapy of Acinetobacter baumannii	0	none arab	10.1016/j.ijantimicag.2017.01.031	E. G.-G. Dahdouh, R.;Sanz, S.;González-Zorn, B.;Daoud, Z.;Mingorance, J.;Suárez, M.	Acinetobacter baumannii is a highly versatile nosocomial pathogen. Multidrug resistance among A. baumannii isolates led to the use of colistin, subsequently giving rise to colistin-resistant strains. In this study, the genetic and phenotypic profiles of two colistin-resistant A. baumannii isolates were investigated. Two A. baumannii isolates were obtained from Patient 1 (C071 and C440) and three …
2017	The Burkholderia cenocepacia peptidoglycan-associated lipoprotein is involved in epithelial cell attachment and elicitation of inflammation	0	irrelvant	10.1111/cmi.12691	R. R. Dennehy, M.;Ruggiero, A.;Mohamed, Y. F.;Dignam, S. L.;Mujica Troncoso, C.;Callaghan, M.;Valvano, M. A.;Berisio, R.;McClean, S.	The Burkholderia cepacia complex (Bcc) is a group of Gram-negative opportunistic pathogens causing infections in people with cystic fibrosis (CF). Bcc is highly antibiotic resistant, making conventional antibiotic treatment problematic. The identification of novel targets for anti-virulence therapies should improve therapeutic options for infected CF patients. We previously identified that the pe…
2017	Resolution and quantification challenge of modern chemometric models in the determination of anti-migraine tablets containing ergotamine, caffeine, acetaminophen, and metoclopramide	0	irrelvant	10.1039/c7ra00257b	M. M. S. Elkhoudary, R. A. A.;Hadad, G. M.	This study is a comparison between the performance of five multivariate models in the determination of the unique mixture of ergotamine (ERG), metoclopramide (MET), caffeine (CAF), and paracetamol (PAR) in laboratory-prepared mixtures and in pharmaceutical formulations. Two supervised learning machine methods-artificial neural networks (PC-ANN) preceded by principle component analysis and support…
2017	Germline mutation at codon 1309 of the adenomatous polyposis coli gene and exteracolonic manifestations in familial adenomatous polyposis	0	irrelvant		F. B. M. Farahbakhsh, H.;Aghdaei, H. A.;Nazemalhosseini-Mojarad, E.	Background: Familial adenomatous polyposis (FAP) is the most common components polyposis syndromes. It incidence is for less than 1 percent of colorectal cancer cases. FAP is characterized by germline mutations in the adenomatous polyposis coli (APC) gene. Generally, there are hundreds to thousands of adenomatous polyps in colon and rectum of patients. The aim of the current study was to evaluate…
2017	Aetiological heterogeneity of head and neck squamous cell carcinomas: the role of human papillomavirus infections, smoking and alcohol	0	irrelvant	10.1093/carcin/bgx106	N. J. R. Farsi, M. C.;Schlecht, N.;Castonguay, G.;Allison, P.;Nguyen-Tan, P. F.;Soulières, D.;Coutlée, F.;Hier, M.;Madathil, S.;Franco, E. L.;Nicolau, B.	Tobacco and alcohol consumption are the main risk factors for head and neck squamous cell carcinoma (HNSCC). In addition, human papillomavirus (HPV) infection plays a causal role in oropharyngeal cancer (OPC), a subset of HNSCC. We assessed the independent effects of tobacco, alcohol and HPV infection on OPC risk in the head and neck cancer (HeNCe) Life study, a hospital-based case-control study …
2017	Characterization of the Polymyxin D Synthetase Biosynthetic Cluster and Product Profile of Paenibacillus polymyxa ATCC 10401	0	irrelvant	10.1021/acs.jnatprod.6b00807	C. A. H. Galea, M.;Zhu, Y.;Roberts, K.;Wang, J.;Thompson, P. E.;L, J.;Velkov, T.	The increasing prevalence of polymyxin-resistant bacteria has stimulated the search for improved polymyxin lipopeptides. Here we describe the sequence and product profile for polymyxin D nonribosomal peptide synthetase from Paenibacillus polymyxa ATCC 10401. The polymyxin D synthase gene cluster comprised five genes that encoded ABC transporters (pmxC and pmxD) and enzymes responsible for the bio…
2017	Review of Antibiotic Resistance in the Indian Ocean Commission: A Human and Animal Health Issue	0	review	10.3389/fpubh.2017.00162	N. B. Gay, O.;Collard, J. M.;Halifa, M.;Issack, M. I.;Mindjae, S.;Palmyre, P.;Ibrahim, A. A.;Rasamoelina, H.;Flachet, L.;Filleul, L.;Cardinale, E.	Antimicrobial resistance (AMR) is a major threat to human, animal health, and environment worldwide. For human, transmission occurred through a variety of routes both in health-care settings and community. In animals, AMR was reported in livestock, pets, and wildlife; transmission of AMR can be zoonotic with the probably most important route being foodborne transmission. The Indian Ocean Commissi…
2017	Dissemination of metallo-β-lactamase in Pseudomonas aeruginosa isolates in Egypt: mutation in blaVIM-4	1	polymyxin egypt	10.1111/apm.12669	H. H. Hashem, A.;Abdalla, S.;Shaeky, A.;Saad, A.	This study was designed to investigate the prevalence of metallo-β-lactamase (MBL) in Pseudomonas aeruginosa isolates collected from Suez Canal University Hospital in Ismailia, Egypt. Antibiotic susceptibility testing and phenotypic and genotypic screening for MBLs were performed on 147 isolates of P. aeruginosa. MICs were determined by agar dilution method for carbapenem that was ≥2 μg/mL for me…
2017	Does silybin protect against toxicity induced by polymyxin E in rat kidney?	0	irrelvant	10.1002/nau.23109	S. M. S. Y. Hassan, M. F.;Rizk, A. A. E.;Thomann, C.;Ahmad, Z.	AIMS: Although once a common antibiotic, polymyxin E fell out of favor after reports of its nephrotoxicity. However, recent concerns with gram-negative bacteria, which are resistant to multiple antibiotics, have resulted in increased interest in polymyxin E. Silybin is a known antihepatotoxic drug and may have potential for protecting the kidney from polymyxin E. Therefore, the aim of the current…
2017	Integrative CAGE and DNA Methylation Profiling Identify Epigenetically Regulated Genes in NSCLC	0	irrelvant	10.1158/1541-7786.Mcr-17-0191	M. K. Horie, B.;Ohshima, M.;Matsuzaki, H.;Noguchi, S.;Mikami, Y.;Lizio, M.;Itoh, M.;Kawaji, H.;Lassmann, T.;Carninci, P.;Hayashizaki, Y.;Forrest, A. R. R.;Takai, D.;Yamaguchi, Y.;Micke, P.;Saito, A.;Nagase, T.	Lung cancer is the leading cause of cancer-related deaths worldwide. The majority of cancer driver mutations have been identified; however, relevant epigenetic regulation involved in tumorigenesis has only been fragmentarily analyzed. Epigenetically regulated genes have a great theranostic potential, especially in tumors with no apparent driver mutations. Here, epigenetically regulated genes were…
2017	Methionine and seleno-methionine type peptide and peptoid building blocks synthesized by five-component five-center reactions	0	irrelvant	10.1039/c7cc00399d	G. N. A. Kaluđerović, M.;Kautz, H. C.;Wadaan, M. A.;Lennicke, C.;Seliger, B.;Wessjohann, L. A.	A first example of 5-component 5-center reactions with isonitriles [Ugi-5CRs] is described. The extended Ugi type reactions involve selenoaldehydes as well as ammonia, both challenging reactants in multicomponent (MCR) systems, to generate methionine and Se-methionine moieties and derivatives as protected building blocks or for direct ligation in peptides or peptoids. The peptoid/peptide building…
2017	Methionine and seleno-methionine type peptide and peptoid building blocks synthesized by five-component five-center reactions	0	irrelvant	10.1039/c7cc00399d	G. N. A. Kaluderovic, M.;Kautz, H. C.;Wadaan, M. A. M.;Lennicke, C.;Seliger, B.;Wessjohann, L. A.	A first example of 5-component 5-center reactions with isonitriles [Ugi-5CRs] is described. The extended Ugi type reactions involve selenoaldehydes as well as ammonia, both challenging reactants in multicomponent (MCR) systems, to generate methionine and Se-methionine moieties and derivatives as protected building blocks or for direct ligation in peptides or peptoids. The peptoid/peptide building…
2017	Developing a framework for dynamic risk assessment using Bayesian networks and reliability data	0	irrelvant	10.1016/j.jlp.2017.09.011	R. M. Kanes, M. C. R.;Abdel-Moati, H.;Cranefield, J.;Véchot, L.	Process Safety in the oil and gas industry is managed through a robust Process Safety Management (PSM) system that involves the assessment of the risks associated with a facility in all steps of its life cycle. Risk levels tend to fluctuate throughout the life cycle of many processes due to several time varying risk factors (performances of the safety barriers, equipment conditions, staff compete…
2017	Multidrug-Resistant Pathogens in Hospitalized Syrian Children	0	irrelvant	10.3201/eid2301.161204	D. F. H. Kassem, Y.;Shahar, N.;Ocampo, S.;Salomon, L.;Zonis, Z.;Glikman, D.	Since 2013, wounded and ill children from Syria have received treatment in Israel. Screening cultures indicated that multidrug-resistant (MDR) pathogens colonized 89 (83%) of 107 children. For 58% of MDR infections, the pathogen was similar to that identified during screening. MDR screening of these children is valuable for purposes of isolation and treatment.
2017	Sequential MCR/Fisher indolization strategy for the construction of polycyclic carbazole derivatives	0	irrelvant	10.1016/j.tetlet.2017.02.047	E. B. Lamera, S.;Le Borgne, M.;Bouaziz, Z.;Bouraiou, A.	A one-pot method for the synthesis of novel polycyclic carbazole derivatives from readily available starting materials using a sequential multicomponent reaction/Fisher indolization strategy is described. (C) 2017 Elsevier Ltd. All rights reserved.
2017	Emergence of drug resistant bacteria at the Hajj: A systematic review	0	review	10.1016/j.tmaid.2017.06.008	T. R. Leangapichart, J. M.;Memish, Z. A.;Al-Tawfiq, J. A.;Gautret, P.	BACKGROUND: Hajj is the annual mass gathering of Muslims, and is a reservoir and potential source of bacterial transmission. The emergence of bacterial transmission, including multi-drug resistance (MDR) bacteria, during Hajj has not been systematically assessed. METHODS: Articles in Pubmed, Scopus, and Google scholar were identified using controlled words relating to antibiotic resistance (AR) a…
2017	mcr-1 identified in Avian Pathogenic Escherichia coli (APEC)	0	none arab	10.1371/journal.pone.0172997	N. N. Lima Barbieri, D. W.;Wannemuehler, Y.;Cavender, T.;Hussein, A.;Yan, S. G.;Nolan, L. K.;Logue, C. M.	Antimicrobial resistance associated with colistin has emerged as a significant concern worldwide threatening the use of one of the most important antimicrobials for treating human disease. Here, we examined a collection (n = 980) of Avian Pathogenic Escherichia coli (APEC) isolated from poultry with colibacillosis from the US and internationally for the presence of mcr-1 and mcr-2, genes known to…
2017	Zero Liquid Discharge in Desalination	0	irrelvant	10.1007/978-981-10-5623-9_8	F. D. Macedonio, E.	Global water stress, raw material depletion, environmental pollution, energy production, and consumption are already severe problems that our modern society have to solve and overcome for maintaining and increasing the quality of our life. Membrane engineering with its various operations is one of the disciplines more involved in the technological innovations necessary to face these strongly inte…
2017	Outbreak of colistin-resistant carbapenemase-producing Klebsiella pneumoniae in Tunisia	1	tunisia colistin	10.1016/j.jgar.2017.03.017	W. H. Mansour, M.;Saras, E.;Grami, R.;Mani, Y.;Ben Haj Khalifa, A.;El Atrouss, S.;Kheder, M.;Fekih Hassen, M.;Boujâafar, N.;Bouallegue, O.;Madec, J. Y.	OBJECTIVES: Mechanisms of colistin and carbapenem resistance among a collection of Klebsiella pneumoniae isolates recovered in a university hospital in Tunisia were studied. METHODS: In vitro antimicrobial susceptibility testing, S1 nuclease pulsed-field gel electrophoresis (S1-PFGE), Southern blotting and PCR-based replicon typing (PBRT) were performed. Extended-spectrum β-lactamases (ESBLs), ca…
2017	Occurrence of Salmonella enterica and Escherichia coli in raw chicken and beef meat in northern Egypt and dissemination of their antibiotic resistance markers	0	no mcr or colistin	10.1186/s13099-017-0206-9	A. A. H. Moawad, H.;Awad, O.;Tomaso, H.;Neubauer, H.;Hafez, H. M.;El-Adawy, H.	BACKGROUND: The global incidence of foodborne infections and antibiotic resistance is recently increased and considered of public health concern. Currently, scarcely information is available on foodborne infections and ESBL associated with poultry and beef meat in Egypt. METHODS: In total, 180 chicken and beef meat samples as well as internal organs were collected from different districts in nort…
2017	Occurrence of <i>Salmonella enterica</i> and <i>Escherichia coli</i> in raw chicken and beef meat in northern Egypt and dissemination of their antibiotic resistance markers	0	irrelvant	10.1186/s13099-017-0206-9	A. A. H. Moawad, H.;Awad, O.;Tomaso, H.;Neubauer, H.;Hafez, H. M.;El-Adawy, H.	Background: The global incidence of foodborne infections and antibiotic resistance is recently increased and considered of public health concern. Currently, scarcely information is available on foodborne infections and ESBL associated with poultry and beef meat in Egypt. Methods: In total, 180 chicken and beef meat samples as well as internal organs were collected from different districts in nort…
2017	Optimizing colistin dosing: Is a loading dose necessary?	0	irrelvant	10.2146/ajhp150876	L. H. A. Nazer, N.	PURPOSE: Published literature on the pharmacokinetics and effectiveness of colistin loading doses is reviewed. SUMMARY: Colistin is increasingly used to treat infections caused by multidrug-resistant (MDR) gram-negative bacteria (GNB). A literature search identified seven reports on studies of colistin loading doses. All reviewed studies involved small samples of critically ill patients, with con…
2017	Difference between Adjacent Data Point as a New Method for the Analysis of Ternary Mixtures of Tartrazine, Sunset Yellow and Azorubine Dyes	0	irrelvant	10.2174/1573412913666161107153037	R. M. I. Nejem, M. M.;Abu Shanab, A. M.;van Staden, R. I. S.;Aboul-Eneien, H. Y.	Background: A new approach for the simultaneous determination of ternary mixture, without prior separation steps, is proposed. Method: This method is based on the difference change between the adjacent data points. The principal advantage of this method is using absorbance data, and not derivative data; hence the signal-to-noise ratio is not diminished. The method has been successfully applied to…
2017	Double divisor mean centering of ratio spectra as a developed spectrophotometric method for the analysis of five-component mixture in drug analysis	0	irrelvant	10.1016/j.jscs.2014.03.001	R. M. I. Nejem, M. M.;Abu Shanab, A.;Shaat, N. T.	In this paper a simple method was developed for the simultaneous determination of five-component mixtures, without prior separation steps. The method is based on the combination of double divisor-ratio derivative method and mean centering of ratio spectra method. The mathematical explanation of the procedure is illustrated. The linear determination ranges were 0-30, 0-20, 0-20, 0-45 and 0-100 mu …
2017	Distinct populations of inflammatory fibroblasts and myofibroblasts in pancreatic cancer	0	irrelvant	10.1084/jem.20162024	D. H.-S. Öhlund, A.;Biffi, G.;Elyada, E.;Almeida, A. S.;Ponz-Sarvise, M.;Corbo, V.;Oni, T. E.;Hearn, S. A.;Lee, E. J.;Chio, I. I. C.;Hwang, C. I.;Tiriac, H.;Baker, L. A.;Engle, D. D.;Feig, C.;Kultti, A.;Egeblad, M.;Fearon, D. T.;Crawford, J. M.;Clevers, H.;Park, Y.;Tuveson, D. A.	Pancreatic stellate cells (PSCs) differentiate into cancer-associated fibroblasts (CAFs) that produce desmoplastic stroma, thereby modulating disease progression and therapeutic response in pancreatic ductal adenocarcinoma (PDA). However, it is unknown whether CAFs uniformly carry out these tasks or if subtypes of CAFs with distinct phenotypes in PDA exist. We identified a CAF subpopulation with …
2017	First report of colistin-resistant Klebsiella pneumoniae clinical isolates in Lebanon	1	mcr lebanon	10.1016/j.jgar.2017.02.004	L. L. Okdah, T.;Hadjadj, L.;Olaitan, A. O.;Al-Bayssari, C.;Rizk, R.;Hammoud, M.;Diene, S. M.;Rolain, J. M.
2017	Characterization of NDM-7 Carbapenemase-Producing Escherichia coli Isolates in the Arabian Peninsula	0	no mcr or colistin	10.1089/mdr.2016.0216	T. G. Pál, A.;Darwish, D.;Villa, L.;Carattoli, A.;Hashmey, R.;Aldeesi, Z.;Jamal, W.;Rotimi, V.;Al-Jardani, A.;Al-Abri, S. S.;Sonnevend, Á	AIM: The purpose of this study was to characterize the New Delhi metallo-beta lactamase (NDM)-7-producing Enterobacteriaceae isolated in the Arabian Peninsula. METHODS: Enterobacteriaceae identified to carry bla(NDM-7) in a collection of 157 NDM-producing isolates from Kuwait, Oman, Saudi Arabia, and the United Arab Emirates (UAE) were investigated for their antibiotic and disinfectant susceptibi…
2017	ATM Deficiency Generating Genomic Instability Sensitizes Pancreatic Ductal Adenocarcinoma Cells to Therapy-Induced DNA Damage	0	irrelvant	10.1158/0008-5472.Can-17-0634	L. S. Perkhofer, A.;Carrasco, M. C. R.;Ihle, M.;Hampp, S.;Ruess, D. A.;Hessmann, E.;Russell, R.;Lechel, A. E.;Azoitei, N.;Lin, Q.;Liebau, S.;Hohwieler, M.;Bohnenberger, H.;Lesina, M.;Algül, H.;Gieldon, L.;Schröck, E.;Gaedcke, J.;Wagner, M.;Wiesmüller, L.;Sipos, B.;Seufferlein, T.;Reinhardt, H. C.;Frappart, P. O.;Kleger, A.	Pancreatic ductal adenocarcinomas (PDAC) harbor recurrent functional mutations of the master DNA damage response kinase ATM, which has been shown to accelerate tumorigenesis and epithelial-mesenchymal transition. To study how ATMdeficiency affects genome integrity in this setting, we evaluated the molecular and functional effects of conditional Atm deletion in a mouse model of PDAC. ATM deficienc…
2017	First report of NDM-1-producing Klebsiella pneumoniae imported from Africa to Italy: Evidence of the need for continuous surveillance	0	irrelvant	10.1016/j.jgar.2016.10.004	L. M. Principe, C.;Conte, V.;Pini, B.;Giani, T.;Rossolini, G. M.;Luzzaro, F.	OBJECTIVES: NDM-producing Enterobacteriaceae are considered emergent on the African continent and have been increasingly reported in recent years. In contrast, strains producing NDM-type enzymes have been rarely reported in Italy, usually associated with sporadic cases or small outbreaks. Here we report two cases of infection caused by NDM-1-producing Klebsiella pneumoniae (NDM-KP) in two unrelat…
2017	Sensing Mg<SUP>2+</SUP> contributes to the resistance of <i>Pseudomonas aeruginosa</i> to complement-mediated opsonophagocytosis	0	irrelvant	10.1111/1462-2920.13889	M. I.-R. Qadi, S.;Borrás, M. M.;Doménech-Sánchez, A.;Juan, C.;Goldberg, J. B.;Hancock, R. E. W.;Alberti, S.	Pseudomonas aeruginosa adaptation to survive in the host hinges on its ability to probe the environment and respond appropriately. Rapid adaptation is often mediated by two-component regulatory systems, such as the PhoP/PhoQ system that responds to Mg2+ ion concentration. However, there is limited information about the role of PhoQ in P. aeruginosa bloodstream infections. We used a murine model o…
2017	Reclamation of sodium sulfate from industrial wastewater by using membrane distillation and membrane crystallization	0	irrelvant	10.1016/j.desal.2016.05.007	C. A. M. Quist-Jensen, F.;Horbez, D.;Drioli, E.	Membrane distillation (MD) and membrane crystallization (MCr) have been applied for treatment of real industrial wastewater to produce high quality sodium sulfate. Simultaneously, MD and MCr minimize waste disposal and generate a fresh water stream. Untreated and wastewater pre-concentrated by nanofiltration have been utilized in MD and MCr under several operative conditions. The untreated wastew…
2017	The unknown planktonic foraminiferal pioneer Henry A. Buckley and his collection at The Natural History Museum, London	0	irrelvant	10.1144/jmpaleo2016-020	M. C. W. Rillo, J.;Ezard, T. H. G.;Purvis, A.;Henderson, A. S.;Stukins, S.;Miller, C. G.	The Henry Buckley Collection of Planktonic Foraminifera at the Natural History Museum in London (NHMUK) consists of 1665 single-taxon slides housing 23 897 individuals from 203 sites in all the major ocean basins, as well as a vast research library of Scanning Electron Microscope (SEM) photomicrographs. Buckley picked the material from the NHMUK Ocean-Bottom Deposit Collection and also from fresh…
2017	Ecto-ADP-ribosyltransferase ARTC2.1 functionally modulates FcγR1 and FcγR2B on murine microglia	0	irrelvant	10.1038/s41598-017-16613-w	B. M. Rissiek, S.;Leutert, M.;Cordes, M.;Behr, S.;Jank, L.;Ludewig, P.;Gelderblom, M.;Rissiek, A.;Adriouch, S.;Haag, F.;Hottiger, M. O.;Koch-Nolte, F.;Magnus, T.	Mammalian ecto-ADP-ribosyltransferases (ecto-ARTs or also ARTCs) catalyze the ADP-ribosylation of cell surface proteins using extracellular nicotinamide adenine dinucleotide (NAD(+)) as substrate. By this post-translational protein modification, ecto-ARTs modulate the function of various target proteins. A functional role of ARTC2 has been demonstrated for peripheral immune cells such as T cells …
2017	Activation of Peptidylarginine Deiminase in the Salivary Glands of Balb/c Mice Drives the Citrullination of Ro and La Ribonucleoproteins	0	irrelvant	10.1155/2017/8959687	M. H.-E. Rodríguez-Rodríguez, R.;Bollain, Y. Goytia J. J.;Pérez-Pérez, M. E.;Pacheco-Tovar, D.;Murillo-Vázquez, J.;Pacheco-Tovar, G.;Avalos-Díaz, E.	The goal of the present study was to determine whether peptidylarginine deiminase PAD2 and PAD4 enzymes are present in Balb/c mouse salivary glands and whether they are able to citrullinate Ro and La ribonucleoproteins. Salivary glands from Balb/c mice were cultured in DMEM and supplemented with one of the following stimulants: ATP, LPS, TNF, IFNγ, or IL-6. A control group without stimulant was a…
2017	Predictive role of dynamic contrast enhanced T1-weighted MR sequences in pre-surgical evaluation of macroadenomas consistency	0	irrelvant	10.1007/s11102-016-0760-z	A. C. Romano, V.;Lombardi, M.;Lavorato, L.;Di Stefano, D.;Caroli, E.;Espagnet, M. C. R.;Tavanti, F.;Minniti, G.;Trillò, G.;Bozzao, A.	Purpose Our hypothesis was that pituitary macroadenomas show different areas of consistency detectable by enhanced magnetic resonance imaging (MRI) with Dynamic study during gadolinium administration. Materials and methods We analysed 21 patients with pituitary macroadenomas between June 2013 and June 2015. All patients underwent trans-sphenoidal surgery and neurosurgeon described macroadenomas c…
2017	Plasmid-mediated mcr-1 in carbapenem-susceptible Escherichia coli ST156 causing a blood infection: an unnoticeable spread of colistin resistance in Brazil?	0	none arab	10.6061/clinics/2017(10)09	F. G. Rossi, R.;Morais, C.;Cury, A. P.;Martins, L. F.;da Silva, A. M.;Abdala, E.;Setubal, J. C.;da Silva Duarte, A. J.	OBJECTIVE: We describe an IncX4 pHC891/16mcr plasmid carrying mcr-1 in a colistin-resistant and carbapenem-susceptible E. coli isolate (HC891/16), ST156, which caused a blood infection in a Brazilian patient with gallbladder adenocarcinoma. METHODS: Strain HC891/16 was subjected to whole genome sequencing using the MiSeq Platform (Illumina, Inc., USA). Assembly was performed using Mira and ABACAS…
2017	Plasmid-mediated <i>mcr-1</i> in carbapenem-susceptible <i>Escherichia</i> <i>coli</i> ST156 causing a blood infection: an unnoticeable spread of colistin resistance in Brazil?	0	irrelvant	10.6061/clinics/2017(10)09	F. G. Rossi, R.;Morais, C.;Cury, A. P.;Martins, L. F.;da Silva, A. M.;Abdala, E.;Setubal, J. C.;Duarte, A. J. D.	OBJECTIVE: We describe an IncX4 pHC891/16mcr plasmid carrying mcr-1 in a colistin-resistant and carbapenem-susceptible E. coli isolate (HC891/16), ST156, which caused a blood infection in a Brazilian patient with gallbladder adenocarcinoma. METHODS: Strain HC891/16 was subjected to whole genome sequencing using the MiSeq Platform (Illumina, Inc., USA). Assembly was performed using Mira and ABACAS…
2017	Improvements on computerized procedure system of advanced power reactor 1400MWe	0	irrelvant		N. J. Seong, Y.;Sung, C.;Kang, S.	Plant procedures are instructions to help operator in monitoring, decision making, and controlling Nuclear Power Plants (NPPs). While plant procedures conventionally have been paper-based, computerizedbased procedures are being implemented to reduce the drawbacks of paper-based procedures in many nuclear power plants (Ref. 1). The Computerized Procedure System (CPS) designed by Korea Hydro and Nu…
2017	Beneficial effect of wheatgrass juice on some biochemical parameters in Type 2 diabetic subjects with reduced lymphocytes count	0	irrelvant		M. C. R. G. Shakib, S. G. N.;Gabrial, G. N.	Wheatgrass juice (Triticumaestivum Linn) has been known for its high nutritional and healing properties. It is a rich source of essential amino acids, minerals, enzymes, vitamins and chlorophyll. Its chlorophyll content is of about 70% so it is referred as Green blood. The present study aimed to assess the health benefits of Wheatgrass juice (WGJ) on type 2 diabetic subjects with low lymphocytes …
2017	Emirates mars mission (EMM) 2020 overview	0	irrelvant		O. A. Sharaf, S.;AlDhafri, S.;AlRais, A.;Wali, M.;AlShamsi, Z.;Alqasima, I.;AlHarmoodi, K.;AlTeneiji, N.;Almatroushi, H.;AlShamsi, M.;AlAwadhi, M.;McGrath, M.;Withnell, P.;Ferrington, N.;Reed, H.;Landin, B.;Ryan, S.;Pramann, B.	The United Arab Emirates (UAE) has entered the space exploration race with the announcement of the Emirates Mars Mission (EMM), the first Emirati mission to another planet, in 2014. Through this mission, the UAE is to send an unmanned observatory, called Hope, to be launched in summer of 2020 and reach Mars by 2021 to coincide with the UAE's 50th anniversary. The mission will be unique, and has a…
2017	Analysis of Serial Isolates of mcr-1-Positive Escherichia coli Reveals a Highly Active ISApl1 Transposon	0	none arab	10.1128/aac.00056-17	E. O. Snesrud, A. C.;Corey, B.;Kwak, Y. I.;Clifford, R.;Gleeson, T.;Wood, S.;Whitman, T. J.;Lesho, E. P.;Hinkle, M.;McGann, P.	The emergence of a transferable colistin resistance gene (mcr-1) is of global concern. The insertion sequence ISApl1 is a key component in the mobilization of this gene, but its role remains poorly understood. Six Escherichia coli isolates were cultured from the same patient over the course of 1 month in Germany and the United States after a brief hospitalization in Bahrain for an unconnected ill…
2017	Analysis of Serial Isolates of <i>mcr</i>-<i>1</i>-Positive <i>Escherichia coli</i> Reveals a Highly Active IS<i>Apl1</i> Transposon	0	irrelvant	10.1128/aac.00056-17	E. O. Snesrud, A. C.;Corey, B.;Kwak, Y. I.;Clifford, R.;Gleeson, T.;Wood, S.;Whitman, T. J.;Lesho, E. P.;Hinkle, M.;McGann, P.	The emergence of a transferable colistin resistance gene (mcr-1) is of global concern. The insertion sequence ISApl1 is a key component in the mobilization of this gene, but its role remains poorly understood. Six Escherichia coli isolates were cultured from the same patient over the course of 1 month in Germany and the United States after a brief hospitalization in Bahrain for an unconnected ill…
2017	Multihospital Occurrence of Pan-Resistant Klebsiella pneumoniae Sequence Type 147 with an ISEcp1-Directed bla(OXA-181) Insertion in the mgrB Gene in the United Arab Emirates	1	UAE colistin	10.1128/aac.00418-17	Á. G. Sonnevend, A.;Hashmey, R.;Haidermota, A.;Girgis, S.;Alfaresi, M.;Omar, M.;Paterson, D. L.;Zowawi, H. M.;Pál, T.	The emergence of pan-resistant Klebsiella pneumoniae strains is an increasing concern. In the present study, we describe a cluster of 9 pan-resistant K. pneumoniae sequence type 147 (ST147) isolates encountered in 4 patients over nearly 1 year in 3 hospitals of the United Arab Emirates (UAE). The isolates exhibited highly similar genotypes. All produced chromosomally encoded OXA-181, and the majo…
2017	In vitro Evaluation of the Colistin-Carbapenem Combination in Clinical Isolates of A. baumannii Using the Checkerboard, Etest, and Time-Kill Curve Techniques	1	colistin lebanon	10.3389/fcimb.2017.00209	M. A. H. D. Soudeiha, E. A.;Azar, E.;Sarkis, D. K.;Daoud, Z.	The worldwide increase in the emergence of carbapenem resistant Acinetobacter baumannii (CRAB) calls for the investigation into alternative approaches for treatment. This study aims to evaluate colistin-carbapenem combinations against Acinetobacter spp., in order to potentially reduce the need for high concentrations of antibiotics in therapy. This study was conducted on 100 non-duplicate Acineto…
2017	Synthesis of bioactive and fluorescent pyridine-triazole-coumarin peptidomimetics through sequential click-multicomponent reactions	0	irrelvant	10.1016/j.bmcl.2016.12.044	T. V. A. Soumya, C. M.;Bahulayan, D.	An easy synthetic protocol for the peptide randomization of 3,5-dicyano pyridine derivatives by linking the pyridine core with a coumarin chromophore spaced by a linker triazole via copper (I) catalyzed [3 + 2] azide-alkyne cycloaddition (CuAAC) is described. The new peptidomimetics thus obtained are extended rule of 5 (eRo5) molecules suitable for the development of therapeutic agents for undrug…
2017	Regulation of the ubiquitylation and deubiquitylation of CREB-binding protein modulates histone acetylation and lung inflammation	0	irrelvant	10.1126/scisignal.aak9660	J. D. Wei, S.;Bowser, R. K.;Khoo, A.;Zhang, L.;Jacko, A. M.;Zhao, Y.;Zhao, J.	Cyclic adenosine monophosphate (cAMP) response element-binding protein (CREB)-binding protein (CBP) is a histone acetyltransferase that plays a pivotal role in the control of histone modification and the expression of cytokine-encoding genes in inflammatory diseases, including sepsis and lung injury. We found that the E3 ubiquitin ligase subunit FBXL19 targeted CBP for site-specific ubiquitylatio…
2017	Identification and characterization of mcr mediated colistin resistance in extraintestinal Escherichia coli from poultry and livestock in China	0	irrelvant	10.1093/femsle/fnx242	A. K. Z. Yassin, J.;Wang, J.;Chen, L.;Kelly, P.;Butaye, P.;Lu, G.;Gong, J.;Li, M.;Wei, L.;Wang, Y.;Qi, K.;Han, X.;Price, S.;Hathcock, T.;Wang, C.	Antimicrobial resistance to colistin has emerged worldwide threatening the efficacy of one of the last-resort antimicrobials used for the treatment of multidrug-resistant Enterobacteriaceae infection in humans. In this study, we investigated the presence of colistin resistance genes (mcr-1, mcr-2, mcr-3) in Escherichia coli strains isolated from poultry and livestock collected between 2004 and 20…
2017	Identification and characterization of <i>mcr</i> mediated colistin resistance in extraintestinal <i>Escherichia coli</i> from poultry and livestock in China	0	irrelvant	10.1093/femsle/fnx242	A. K. Z. Yassin, J. L.;Wang, J. W.;Chen, L.;Kelly, P.;Butaye, P.;Lu, G. W.;Gong, J. S.;Li, M.;Wei, L. J.;Wang, Y. Y.;Qi, K. Z.;Han, X. G.;Price, S.;Hathcock, T.;Wang, C. M.	Antimicrobial resistance to colistin has emerged worldwide threatening the efficacy of one of the last-resort antimicrobials used for the treatment of multidrug-resistant Enterobacteriaceae infection in humans. In this study, we investigated the presence of colistin resistance genes (mcr-1, mcr-2, mcr-3) in Escherichia coli strains isolated from poultry and livestock collected between 2004 and 20…
2017	Designation of pathogenic resistant bacteria in the Sparusaurata sea collected in Tunisia coastlines: Correlation with high performance liquid chromatography-tandem mass spectrometry analysis of antibiotics	1	tunisia colistin	10.1016/j.micpath.2017.01.004	A. M. Zouiten, I.;Beltifa, A.;Ghorbel, A.;Sire, O.;Van Loco, J.;Abdenaceur, H.;Reyns, T.;Ben Mansour, H.	Vibrio is characterized by a large number of species and some of them are human pathogens causing gastro intestinal and wound infections through the ingestion or manipulation of contaminated fishes including Vibrio parahaemolyticus and Vibrio alginolyticus. In this study, we reported the phenotypic and molecular characterization of Vibrio parahaemolyticus and Vibrio alginolyticus strains isolated…
2017	Detection And Identification of Potato Soft Rot Pectobacterium Carotovorum Subsp. Carotovorum (Dye1969) by Pcr Using Different Sets Of Primers.	0	irrelvant
2018	Macrocycles: MCR synthesis and applications in drug discovery	0	irrelvant	10.1016/j.ddtec.2018.06.008	E. M. M. S. Abdelraheem, S.;Dömling, A.	Macrocycles are an emerging and largely underexploited part of chemical space where potential drugs for difficult genomic targets can be discovered. Macrocycles can have advantages over their natural twins such as better control over synthesis, physicochemical properties and target binding. Fast and convergent synthesis pathways are underdeveloped. Multicomponent reaction (MCR) chemistry is very …
2018	Artificial Macrocycles	0	irrelvant	10.1055/s-0036-1591975	E. M. M. S. Abdelraheem, S.;Dömling, A.	Artificial macrocycles recently became popular as a novel research field in drug discovery. As opposed to their natural twins, artificial macrocycles promise to have better control on synthesizability and control over their physicochemical properties resulting in drug like properties. Very few synthetic methods allow for the convergent, fast but diverse access to large macrocycles chemical space.…
2018	Toward libraries of artificial macrocycles using MCR	0	irrelvant		E. R. Abdelraheem, M.;Rossettia, A.;Liao, G.;Neochoritis, C.;de Haan, M.;Patil, P.;Shaabani, S.;Doemling, A.
2018	Prospective, comparative clinical study between high-dose colistin monotherapy and colistin-meropenem combination therapy for treatment of hospital-acquired pneumonia and ventilator-associated pneumonia caused by multidrug-resistant Klebsiella pneumoniae	0	irrelvant	10.1016/j.jgar.2018.07.003	M. F. A. A. Abdelsalam, M. S.;El-Abhar, H. S. E.	OBJECTIVES: In clinical practice, colistin is used as combination therapy to improve its antibacterial activity, despite the consequent increase in toxicity. This prospective, comparative study evaluated the effectiveness and adverse effects of using colistin alone at a loading dose of 9 million international units (MIU) followed by 3 MIU every 8h (q8h) versus colistin+meropenem 1g q8h in treatin…
2018	Octapeptins: Lipopeptide Antibiotics against Multidrug-Resistant Superbugs	0	irrelvant	10.1016/j.chembiol.2018.04.003	A. H. Abou Fayad, J.;Müller, R.	Antimicrobial resistance is increasing at an alarming rate. Polymyxin, one of the few antibiotics of last resort, is heavily affected. In this issue of Cell Chemical Biology, Velkov et al. (2018) present a promising alternative: octapeptin lipopeptide antibiotics active against multidrug- and extensively drug-resistant Gram-negative bacteria, which might help overcoming resistance toward polymyxi…
2018	Evaluation of integrated microfiltration and membrane distillation/crystallization processes for produced water treatment	0	irrelvant	10.1016/j.desal.2017.11.035	A. Q.-J. Ali, C. A.;Drioli, E.;Macedonio, F.	Proper management and treatment of produced water has emerged as a big challenge for oil and gas industry. Increasingly stringent environmental regulations and economic constraints are compelling the use of more advanced treatment methods. Membrane operations are gaining significant interest for this application due to their broad range of separation capabilities, high efficiency and low operatio…
2018	Development and Validation of Spectrophotometric and High-Performance Thin-Layer Chromatographic Methods for the Determination of Folic Acid in the Presence of Its Impurities (Degradation Products)	0	irrelvant	10.1556/1006.2018.31.5.4	N. W. A. Ali, N. S.;Abdelrahman, M. M.;El-Zeiny, B. A.;Tohamy, S. I.	Three accurate, sensitive, simple, and precise spectrophotometric methods along with thin-layer chromatography (TLC)-densitometric method were developed, optimized, and validated for the determination of folic acid in the presence of its two impurities (photodegradation products), namely, pteroic acid and para-aminobenzoic acid. Method A is the ratio difference spectrophotometric method (RDSM) wh…
2018	Pancreatic and bile duct cancer circulating tumor cells (CTC) form immune-resistant multi-cell type clusters in the portal venous circulation	0	irrelvant	10.1080/15384047.2018.1480292	J. P. F. Arnoletti, N.;Reza, J.;Sause, R.;Almodovar, A. J.;Srivastava, M.;Patel, S.;Veldhuis, P. P.;Griffith, E.;Shao, Y. P.;Zhu, X.;Litherland, S. A.	Circulating tumor cells (CTC) enter the blood from many carcinomas and represent a likely source of metastatic dissemination. In contrast to the peripheral circulation, KRAS mutation- positive CTC thrive in the portal venous blood of patients with pancreatic ductal adenocarcinoma (PDAC). To analyze the essential interactions that contribute to carcinoma CTC growth and immune resistance, portal ve…
2018	Pancreatic and bile duct cancer circulating tumor cells (CTC) form immune-resistant multi-cell type clusters in the portal venous circulation	0	irrelvant	10.1080/15384047.2018.1480292	J. P. F. Arnoletti, N.;Reza, J.;Sause, R.;Almodovar, A. J. O.;Srivastava, M.;Patel, S.;Veldhuis, P. P.;Griffith, E.;Shao, Y. P.;Zhu, X.;Litherland, S. A.	Circulating tumor cells (CTC) enter the blood from many carcinomas and represent a likely source of metastatic dissemination. In contrast to the peripheral circulation, KRAS mutation- positive CTC thrive in the portal venous blood of patients with pancreatic ductal adenocarcinoma (PDAC). To analyze the essential interactions that contribute to carcinoma CTC growth and immune resistance, portal ve…
2018	A Critical Review on Advances in the Multicomponent Synthesis of Pyrroles	0	irrelvant	10.13005/ojc/340401	I. H. Azad, F.;Saquib, M.;Ahmad, N.;Khan, A. R.;Al-Sehemi, A. G.;Nasibullah, M.	Nitrogen containing heterocyclic compounds are biologically significant molecules. This is especially true for pyrrole a five membered nitrogen containing aromatic molecule, which is present as a key structural motif in a large number of drugs and lead molecules. This review aims to provide an overview of the multi-component reaction (MCR) based methodologies used for the synthesis of pyrrole and…
2018	First Report of the Plasmid-Mediated Colistin Resistance Gene mcr-1 in Escherichia coli ST405 Isolated from Wildlife in Bejaia, Algeria	1	mcr algeria	10.1089/mdr.2017.0026	T. L. Bachiri, R.;Bakour, S.;Allouache, M.;Belkebla, N.;Rolain, J. M.;Touati, A.	BACKGROUND: The aim of the present study was to screen for the presence of mcr-1 gene in Enterobacteriaceae isolated from Barbary macaques (Macaca sylvanus) in Algeria. MATERIALS AND METHODS: From January to April 2016, a total of 86 fresh stool samples from Barbary macaques were collected in the Toudja forest (Bejaia, Algeria). After isolation, the isolates were identified by matrix-assisted las…
2018	First Report of the Plasmid-Mediated Colistin Resistance Gene <i>mcr-1</i> in <i>Escherichia coli</i> ST405 Isolated from Wildlife in Bejaia, Algeria	0	duplicate	10.1089/mdr.2017.0026	T. L. Bachiri, R.;Bakour, S.;Allouache, M.;Belkebla, N.;Rolain, J. M.;Touati, A.	Background: The aim of the present study was to screen for the presence of mcr-1 gene in Enterobacteriaceae isolated from Barbary macaques (Macaca sylvanus) in Algeria. Materials and Methods: From January to April 2016, a total of 86 fresh stool samples from Barbary macaques were collected in the Toudja forest (Bejaia, Algeria). After isolation, the isolates were identified by matrix-assisted las…
2018	Antimicrobial consumption in five adult intensive care units: a 33-month surveillance study	0	irrelvant	10.1186/s13756-018-0451-9	H. H. E.-S. Balkhy, A.;El-Metwally, A.;Arabi, Y. M.;Aljohany, S. M.;Al Zaibag, M.;Baharoon, S.;Alothman, A. F.	BACKGROUND: Estimating the baseline antimicrobial consumption is extremely important to monitor the impact of antimicrobial stewardship activities that aim to reduce the burden and cost of antimicrobial consumption. OBJECTIVES: To quantify service-specific antimicrobial consumption using different metrics. METHODS: A surveillance study was conducted at King Abdulaziz Medical City, Riyadh, Saudi A…
2018	Efflux pump inhibitor CCCP to rescue colistin susceptibility in <i>mcr</i>-<i>1</i> plasmid-mediated colistin-resistant strains and Gram-negative bacteria	0	irrelvant	10.1093/jac/dky134	S. A. R. Baron, J. M.	Objectives: Efflux in bacteria is a ubiquitous mechanism associated with resistance to antimicrobials agents. Efflux pump inhibitors (EPIs) have been developed to inhibit efflux mechanisms and could be a good alternative to reverse colistin resistance, but only CCCP has shown good activity. The aim of our study was to identify CCCP activity in a collection of 93 Gram-negative bacteria with known …
2018	Novel univariate and multivariate regression methods for the simultaneous analysis of ternary mixture of 1, 4-benzodiazepines in dosage forms and human urine	0	irrelvant	10.1016/j.cca.2018.03.031	F. I. Belal, F.;Sheribah, Z. A.;Alaa, H.	In this paper, novel univariate and multivariate regression model updating methods were developed and validated for the simultaneous determination of ternary mixture of bromazepam, diazepam and clonazepam. The univariate methods used are the mean centering of ratio spectrophotometric method and iso-absorptive point coupled with ratio-subtraction and ratio difference spectrophotometric method. Lin…
2018	First report of colistin resistance in an OXA-48- and a CTX-M-15 producing Klebsiella pneumoniae clinical isolate in Algeria due to PmrB protein modification and mgrB inactivation	1	colistin algeria	10.1016/j.jgar.2018.06.014	Z. L. Belbel, R.;Bakour, S.;Nedjai, S.;Djahmi, N.;Rolain, J. M.
2018	Epidemiology and molecular characterisation of colistin-resistant <i>Klebsiella pneumoniae</i> isolates from immunocompromised patients in Tunisia	1	colistin tunisia	10.1016/j.ijantimicag.2018.08.022	F. R. Ben Tanfous, A.;Chebbi, Y.;Achour, W.	The aim of this retrospective study was to investigate the resistance determinants and genetic relatedness of colistin-resistant Klebsiella pneumoniae (Col(R)-Kp) isolates in the National Bone Marrow Transplant Center of Tunis (NBMTC) between 2002 and 2013. Minimum inhibitory concentrations (MICs) for colistin of Col(R)-Kp isolates were assessed using a UMIC broth microdilution kit. All isolates …
2018	Fused donor-acceptor π-conjugated diazatruxenones: synthesis and electronic properties	0	irrelvant	10.1039/c8qo00122g	A. E.-S. Benito-Hernández, M. T.;Navarrete, J. T. L.;Delgado, M. C. R.;Gómez-Lor, B.	The electronic and photophysical properties of a disk-like molecule that combines two electron donor and one electron acceptor segments in a p-conjugated planar backbone, namely, 10-dihydro-15Hindeno[ 1,2-a] indolo[3,2-c] carbazol-15-one (diazatruxenone) have been investigated through a joint experimental and theoretical study, in order to explore its potential applications in the area of organic…
2018	Cost-effectiveness analysis of low versus high dose colistin in the treatment of multi-drug resistant pneumonia in Saudi Arabia	0	irrelvant	10.1007/s11096-018-0713-x	A. K. S. Z. Cara, S. T. R.;Suleman, F.	Background Gram negative pathogens are increasingly resistant to commonly used first line antibiotics and colistin is in most cases the only medicine available. There is very limited information available comparing the effectiveness and costs of low versus high dose colistin with studies showing efficacy with both doses and with variable levels of adverse effects. The absence of a definite dosing…
2018	Newly identified colistin resistance genes, mcr-4 and mcr-5, from upper and lower alimentary tract of pigs and poultry in China	0	none arab	10.1371/journal.pone.0193957	L. Z. Chen, J.;Wang, J.;Butaye, P.;Kelly, P.;Li, M.;Yang, F.;Gong, J.;Yassin, A. K.;Guo, W.;Li, J.;Song, C.;Wang, C.	Antimicrobial resistance against colistin has emerged worldwide threatening the efficacy of one of the last-resort antimicrobials used for the treatment of Enterobacteriaceae. To investigate the presence of the recently identified colistin resistance genes (mcr-4, mcr-5) in China, we established PCRs to detect mcr-4 and mcr-5 on 213 anal and 1,339 nasal swabs from apparently healthy pigs (n = 1,4…
2018	Newly identified colistin resistance genes, <i>mcr</i>-<i>4</i> and <i>mcr</i>-<i>5</i>, from upper and lower alimentary tract of pigs and poultry in China	0	irrelvant	10.1371/journal.pone.0193957	L. Z. Chen, J. L.;Wang, J. W.;Butaye, P.;Kelly, P.;Li, M.;Yang, F.;Gong, J. S.;Yassin, A. K.;Guo, W. N.;Li, J.;Song, C. L.;Wang, C. M.	Antimicrobial resistance against colistin has emerged worldwide threatening the efficacy of one of the last-resort antimicrobials used for the treatment of Enterobacteriaceae. To investigate the presence of the recently identified colistin resistance genes (mcr-4, mcr-5) in China, we established PCRs to detect mcr-4 and mcr-5 on 213 anal and 1,339 nasal swabs from apparently healthy pigs (n = 1,4…
2018	Prevalence and Emergence of Extended-Spectrum Cephalosporin-, Carbapenem- and Colistin-Resistant Gram Negative Bacteria of Animal Origin in the Mediterranean Basin	0	review	10.3389/fmicb.2018.02299	I. C. Dandachi, S.;Daoud, Z.;Rolain, J. M.	In recent years, extended ESBL and carbapenemase producing Gram negative bacteria have become widespread in hospitals, community settings and the environment. This has been triggered by the few therapeutic options left when infections with these multi-drug resistant organisms occur. The emergence of resistance to colistin, the last therapeutic option against carbapenem-resistant bacteria, worsene…
2018	Multi Drug resistant Organisms in Chicken farms and their Surrounding Environment	1	mcr lebanon	10.3855/jidc.10041	I. F. Dandachi, E.;El-Bazzal, B.;Sleiman, A.;Rolain, J. M.;Daoud, Z.	INTRODUCTION: Chicken farms are nowadays regarded as reservoirs of multi-drug resistance. Studies have shown that resistant organisms can be readily transferred from animals to their surrounding ecosystem. The aim of this study is to determine if any link exists between the prevalence of multi-drug resistance in chicken farms and their surrounding environment. METHODOLOGY: In May-2017, 200 fecal …
2018	Epidemiology of multi drug resistant organisms in pigs in Lebanon	1	mcr lebanon	10.3855/jidc.10024	I. F. Dandachi, E.;El-Bazzal, B.;Sleiman, A.;Rolain, J. M.;Daoud, Z.	INTRODUCTION: Livestock are nowadays considered potent reservoirs of multi drug resistance. Enteric resistant organisms in animals can be transmitted to humans and be causative agents of infections with therapeutic challenges. The aim of this study is to determine the prevalence of multi drug resistant organisms in Lebanese swine farms. METHODOLOGY: In May 2017, 94 fecal samples were collected fr…
2018	First detection of mcr-1 plasmid-mediated colistin-resistant Escherichia coli in Lebanese poultry	1	mcr lebanon	10.1016/j.jgar.2018.01.004	I. L. Dandachi, T.;Daoud, Z.;Rolain, J. M.
2018	First detection of <i>mcr-1</i> plasmid-mediated colistin-resistant <i>Escherichia coli</i> in Lebanese poultry	0	duplicate	10.1016/j.jgar.2018.01.004	I. L. Dandachi, T.;Daoud, Z.;Rolain, J. M.
2018	Identification of a unique Radical SAM methyltransferase required for the sp(3)-C-methylation of an arginine residue of methyl-coenzyme M reductase	0	irrelvant	10.1038/s41598-018-25716-x	D. A. Deobald, L.;Schöne, C.;Rother, M.;Layer, G.	The biological formation of methane (methanogenesis) is a globally important process, which is exploited in biogas technology, but also contributes to global warming through the release of a potent greenhouse gas into the atmosphere. The last and methane-releasing step of methanogenesis is catalysed by the enzyme methyl-coenzyme M reductase (MCR), which carries several exceptional posttranslation…
2018	Identification of a unique Radical SAM methyltransferase required for the sp<SUP>3</SUP>-C-methylation of an arginine residue of methyl-coenzyme M reductase	0	irrelvant	10.1038/s41598-018-25716-x	D. A. Deobald, L.;Schöne, C.;Rother, M.;Layers, G.	The biological formation of methane (methanogenesis) is a globally important process, which is exploited in biogas technology, but also contributes to global warming through the release of a potent greenhouse gas into the atmosphere. The last and methane-releasing step of methanogenesis is catalysed by the enzyme methyl-coenzyme M reductase (MCR), which carries several exceptional posttranslation…
2018	Myokines, physical activity, insulin resistance and autoimmune diseases	0	irrelvant	10.1016/j.imlet.2018.09.002	B. B. G. Díaz, D. A.;Gannar, F.;Pérez, M. C. R.;de León, A. C.	Myokines are peptides produced and released by myocytes of muscle fibers that influence physiology of muscle and other organs and tissues. They are involved in mediating the beneficial effects that exercise has on health. More than one hundred have been identified and among them are IL6, myostatin, irisin, mionectin and decorin. Physical inactivity leads to an altered response of the secretion of…
2018	Emergence of mcr-1 plasmid-mediated colistin-resistant Escherichia coli isolates from seawater	1	algeria mcr	10.1016/j.scitotenv.2018.05.387	R. B. Drali, M.;Zidouni, L. L.;Hamitouche, F.;Abbas, A. A.;Deriet, A.;Mouffok, F.	Colistin is currently regarded as one of the 'last-resort' antibiotics used for the treatment of critical infections caused by multidrug-resistant Gram-negative pathogens. Recently, there have been numerous reports of the emergence of a transferable plasmid-mediated colistin resistance gene, mcr-1 in patients, animals, food, and environment. Here, we characterize the support of colistin resistanc…
2018	Emergence of <i>mcr</i>-<i>1</i> plasmid-mediated colistin-resistant <i>Escherichia coli </i>isolates from seawater	0	irrelvant	10.1016/j.scitotenv.2018.05.387	R. B. Drali, M.;Zidouni, L. L.;Hamitouche, F.;Abbas, A. A.;Deriet, A.;Mouffok, F.	Colistin is currently regarded as one of the 'last-resort' antibiotics used for the treatment of critical infections caused by multidrug-resistant Gram-negative pathogens. Recently, there have been numerous reports of the emergence of a transferable plasmid-mediated colistin resistance gene, mcr-1 in patients, animals, food, and environment. Here, we characterize the support of colistin resistanc…
2018	Proximal Aberrant Crypt Foci Associate with Synchronous Neoplasia and Are Primed for Neoplastic Progression	0	irrelvant	10.1158/1541-7786.Mcr-17-0380	D. A. M. Drew, A.;Grady, J. J.;Stevens, R. G.;Levine, J. B.;Brenner, B. M.;Anderson, J. C.;Forouhar, F.;O'Brien, M. J.;Devers, T. J.;Rosenberg, D. W.	Aberrant crypt foci (ACF) are the earliest morphologically identifiable lesion found within the human colon. Despite their relatively high frequency in the distal colon, few studies have examined the molecular characteristics of ACF within the proximal colon. In the following study, clinical participants (n = 184) were screened for ACF using high-definition chromoendoscopy with contrast dye-spray…
2018	Curcumin alleviates colistin-induced nephrotoxicity and neurotoxicity in rats via attenuation of oxidative stress, inflammation and apoptosis	0	irrelvant	10.1016/j.cbi.2018.08.012	N. E. G. Edrees, A. A. A.;Abdel Monaem, A. R.;Beheiry, R. R.;Metwally, M. M. M.	Colistin is an effective antibiotic against multidrug-resistant (MDR) gram-negative bacterial infections; however, nephrotoxic and neurotoxic effects are fundamental dose-limiting factors for this treatment. This study was conducted to assess the potential protective effects of curcumin, a phenolic constituent of turmeric, against colistin-induced nephrotoxicity and neurotoxicity, and the possibl…
2018	Innovative spectrophotometric methods for simultaneous estimation of the novel two-drug combination: Sacubitril/Valsartan through two manipulation approaches and a comparative statistical study	0	irrelvant	10.1016/j.saa.2017.12.050	M. S. A. A. A. Eissa, A. M.	Different innovative spectrophotometric methods were introduced for the first time for simultaneous quantification of sacubitril/valsartan in their binary mixture and in their combined dosage form without prior separation through two manipulation approaches. These approaches were developed and based either on two wavelength selection in zero-order absorption spectra namely; dual wavelength method…
2018	Innovative spectrophotometric methods for simultaneous estimation of the novel two-drug combination: <i>Sacubitril</i>/<i>Valsartan</i> through two manipulation approaches and a comparative statistical study	0	irrelvant	10.1016/j.saa.2017.12.050	M. S. A. A. A. Eissa, A. M.	Different innovative spectrophotometric methods were introduced for the first time for simultaneous quantification of sacubitril/valsartan in their binary mixture and in their combined dosage form without prior separation through two manipulation approaches. These approaches were developed and based either on two wavelength selection in zero-order absorption spectra namely; dual wavelength method…
2018	Impact of data gaps on the accuracy of annual and monthly average daily bicycle volume calculation at permanent count stations	0	irrelvant	10.1016/j.compenvurbsys.2018.03.002	M. El Esawey	This research explores the impact of missing rate of cycling count data on the accuracy of monthly and annual average daily bicycle volume estimates (MADB and AADB). The study made use of a full year of daily bicycle counts at six count stations in Vancouver, Canada. Two missing data patterns were simulated in this study: Completely at Random (MCR) and Not Missing at Random (NMR), also known as t…
2018	Random initialisation of the excitation-emission matrix fluorescence spectral variables in constraint fashion for subsequent multivariate curve resolution alternating least square analysis on a peculiarly designed calibration set: Simultaneous sensing of nine polycyclic aromatic hydrocarbons in water samples	0	irrelvant	10.1016/j.saa.2018.06.067	R. K. El Kurdi, K.;Patra, D.	Polycyclic aromatic hydrocarbons (PAHs) are carcinogenic and mutagenic in nature therefore their sensing in water sample is an important analytical task. In the present work, a novel approach that is based on the random initialisation of the excitation-emission matrix fluorescence (EEMF) spectral variables in constraint fashion for subsequent multivariate curve resolution alternating least Square…
2018	Solvent-free Synthesis and Antimicrobial Properties of Some Novel Furanone and Spiropyrimidone Derivatives	0	irrelvant	10.2174/1570179414666170830124447	G. A. M. Elsayed, N. F. H.;Rizk, S. A.	Background: The regioselective synthesis of spiro-heterocyclic compounds is intriguing since those compounds have unique non-planar structures and great potential for binding to biomolecules because of their inherent rigid chiral structure. A novel class of furanone and spiro-heterocyclic derivatives were synthesized and evaluated for antifungal activities to establish structure-activity relation…
2018	Antibiotic Resistance Profile of Commensal Escherichia coli Isolated from Broiler Chickens in Qatar	1	mcr qatar	10.4315/0362-028x.Jfp-17-191	N. O. A. Eltai, E. A.;Al-Romaihi, H.;Wehedy, E.;Mahmoud, M. H.;Alawad, O. K.;Al-Hajri, M. M.;Al Thani, A. A.;Yassine, H. M.	Antibiotic resistance (AR) is a growing public health concern worldwide, and it is a top health challenge in the 21st century. AR among Enterobacteriaceae is rapidly increasing, especially in third-generation cephalosporins and carbapenems. Further, strains carrying mobilized colistin resistance ( mcr) genes 1 and 2 have been isolated from humans, food-producing animals, and the environment. The …
2018	Antibiotic Resistance Profile of Commensal Escherichia coli Isolated from Broiler Chickens in Qatar	0	irrelvant	10.4315/0362-028X.JFP-17-191	N. O. A. Eltai, E. A.;Al-Romaihi, H.;Wehedy, E.;Mahmoud, M. H.;Alawad, O. K.;Al-Hajri, M. M.;Thani, A. A. A. L.;Yassine, H. M.	Antibiotic resistance (AR) is a growing public health concern worldwide, and it is a top health challenge in the 21st century. AR among Enterobacteriaceae is rapidly increasing, especially in third-generation cephalosporins and carbapenems. Further, strains carrying mobilized colistin resistance (mcr) genes 1 and 2 have been isolated from humans, food-producing animals, and the environment. The u…
2018	Antibiotic Resistance Profile of Commensal <i>Escherichia coli</i> Isolated from Broiler Chickens in Qatar	0	irrelvant	10.4315/0362-028x.Jfp-17-191	N. O. A. Eltai, E. A.;Al-Romaihi, H.;Wehedy, E.;Mahmoud, M. H.;Alawad, O. K.;Al-Hajri, M. M.;Al Thani, A. A.;Yassine, H. M.	Antibiotic resistance (AR) is a growing public health concern worldwide, and it is a top health challenge in the 21st century. AR among Enterobacteriaceae is rapidly increasing, especially in third-generation cephalosporins and carbapenems. Further, strains carrying mobilized colistin resistance (mcr) genes 1 and 2 have been isolated from humans, food-producing animals, and the environment. The u…
2018	Prevalence of antibiotic resistant <i>Escherichia coli</i> isolates from fecal samples of food handlers in Qatar	0	no colistin resistance	10.1186/s13756-018-0369-2	N. O. Y. Eltai, H. M.;Al Thani, A. A.;Abu Madi, M. A.;Ismail, A.;Ibrahim, E.;Alali, W. Q.	Background: It is well documented that food handlers harbor and shed enteric foodborne pathogens causing foodborne disease outbreaks. However, little known on enteric antibiotic resistant (AR) bacteria carriage in food handlers. The objective of this study was to establish a baseline prevalence of fecal AR E. coli among food handlers in Qatar. Methods: Fecal samples were collected from 456 migran…
2018	Antimicrobial susceptibility testing for polymyxins: Challenges, issues, and recommendations	0	irrelvant	10.1128/JCM.01390-18	F. A. Ezadi, A.;Mirnejad, R.	Polymyxins, including polymyxin B and polymyxin E (colistin), are now increasingly being used worldwide to treat patients with multidrug-resistant (MDR) Gram-negative bacterial infections. This necessitates that laboratories employ an accurate and reliable method for the routine performance of polymyxin susceptibility testing. A number of reasons have accounted for the difficulties with susceptib…
2018	Comparative study of the efficiency of computed univariate and multivariate methods for the estimation of the binary mixture of clotrimazole and dexamethasone using two different spectral regions	0	irrelvant	10.1016/j.saa.2018.01.009	Y. M. T. Fayez, S. M.;Fahmy, N. M.;Lotfy, H. M.;Shehata, M. A.	Three methods of analysis are conducted that need computational procedures by the Matlab® software. The first is the univariate mean centering method which eliminates the interfering signal of the one component at a selected wave length leaving the amplitude measured to represent the component of interest only. The other two multivariate methods named PLS and PCR depend on a large number of varia…
2018	Comparative study of the efficiency of computed univariate and multivariate methods for the estimation of the binary mixture of clotrimazole and dexamethasone using two different spectral regions	0	irrelvant	10.1016/j.saa.2018.01.009	Y. M. T. Fayez, S. M.;Fahmy, N. M.;Lotfy, H. M.;Shehata, M. A. A.	Three methods of analysis are conducted that need computational procedures by the Matlab software. The first is the univariate mean centering method which eliminates the interfering signal of the one component at a selected wave length leaving the amplitude measured to represent the component of interest only. The other two multivariate methods named PLS and PCR depend on a large number of variab…
2018	METTL3 regulates alternative splicing of MyD88 upon the lipopolysaccharide-induced inflammatory response in human dental pulp cells	0	irrelvant	10.1111/jcmm.13491	Z. L. Feng, Q.;Meng, R.;Yi, B.;Xu, Q.	Dental pulp inflammation is a widespread public health problem caused by oral bacterial infections and can progress to pulp necrosis and periapical diseases. N6-methyladenosine (m6A) is a prevalent epitranscriptomic modification in mRNA. Previous studies have demonstrated that m6A methylation plays important roles in cell differentiation, embryonic development and stress responses. However, wheth…
2018	Discovery of mcr-1-Mediated Colistin Resistance in a Highly Virulent Escherichia coli Lineage	1	saudi and qatar mcr	10.1128/mSphere.00486-18	B. M. Z. Forde, H. M.;Harris, P. N. A.;Roberts, L.;Ibrahim, E.;Shaikh, N.;Deshmukh, A.;Sid Ahmed, M. A.;Al Maslamani, M.;Cottrell, K.;Trembizki, E.;Sundac, L.;Yu, H. H.;Li, J.;Schembri, M. A.;Whiley, D. M.;Paterson, D. L.;Beatson, S. A.	Resistance to last-line polymyxins mediated by the plasmid-borne mobile colistin resistance gene (mcr-1) represents a new threat to global human health. Here we present the complete genome sequence of an mcr-1-positive multidrug-resistant Escherichia coli strain (MS8345). We show that MS8345 belongs to serotype O2:K1:H4, has a large 241,164-bp IncHI2 plasmid that carries 15 other antibiotic resis…
2018	Discovery of <i>mcr</i>-<i>1</i>-Mediated Colistin Resistance in a Highly Virulent <i>Escherichia coli</i> Lineage	0	irrelvant	10.1128/mSphere.00486-18	B. M. Z. Forde, H. M.;Harris, P. N. A.;Roberts, L.;Ibrahim, E.;Shaikh, N.;Deshmukh, A.;Ahmed, M. A. S.;Al Maslamani, M.;Cottrell, K.;Trembizki, E.;Sundac, L.;Yu, H. H.;Li, J.;Schembri, M. A.;Whiley, D. M.;Paterson, D. L.;Beatson, S. A.	Resistance to last-line polymyxins mediated by the plasmid-borne mobile colistin resistance gene (mcr-1) represents a new threat to global human health. Here we present the complete genome sequence of an mcr-1-positive multi-rugresistant Escherichia coli strain (MS8345). We show that MS8345 belongs to serotype O2:K1:H4, has a large 241,164-bp IncHI2 plasmid that carries 15 other antibiotic resist…
2018	Disruption of TET2 promotes the therapeutic efficacy of CD19-targeted T cells	0	irrelvant	10.1038/s41586-018-0178-z	J. A. N. Fraietta, C. L.;Sammons, M. A.;Lundh, S.;Carty, S. A.;Reich, T. J.;Cogdill, A. P.;Morrissette, J. J. D.;DeNizio, J. E.;Reddy, S.;Hwang, Y.;Gohil, M.;Kulikovskaya, I.;Nazimuddin, F.;Gupta, M.;Chen, F.;Everett, J. K.;Alexander, K. A.;Lin-Shiao, E.;Gee, M. H.;Liu, X.;Young, R. M.;Ambrose, D.;Wang, Y.;Xu, J.;Jordan, M. S.;Marcucci, K. T.;Levine, B. L.;Garcia, K. C.;Zhao, Y.;Kalos, M.;Porter,…	Cancer immunotherapy based on genetically redirecting T cells has been used successfully to treat B cell malignancies(1-3). In this strategy, the T cell genome is modified by integration of viral vectors or transposons encoding chimaeric antigen receptors (CARs) that direct tumour cell killing. However, this approach is often limited by the extent of expansion and persistence of CAR T cells(4,5).…
2018	Antibacterial and anti-PmrA activity of plant essential oils against fluoroquinolone-resistant Streptococcus pneumoniae clinical isolates	0	irrelvant	10.1111/lam.13050	O. S. Ghafari, A.;Ahmadi, A.;Nayeri Fasaei, B.	Streptococcus pneumoniae (pneumococcus) is recognized as one of the major cause of infections in communities and hospitals. In this study, anti-pneumococcal and anti-efflux pump activity of two medicinal plants (Thymus daenensis and Origanum vulgare) essential oils were evaluated. Checkerboard assay test was performed for investigation of the effects of selected EOs on ciprofloxacin (CIP) and eth…
2018	Do Neuroendocrine Peptides and Their Receptors Qualify as Novel Therapeutic Targets in Osteoarthritis?	0	irrelvant	10.3390/ijms19020367	S. M. Grässel, D.	Joint tissues like synovium, articular cartilage, meniscus and subchondral bone, are targets for neuropeptides. Resident cells of these tissues express receptors for various neuroendocrine-derived peptides including proopiomelanocortin (POMC)-derived peptides, i.e., α-melanocyte-stimulating hormone (α-MSH), adrenocorticotropin (ACTH) and β-endorphin (β-ED), and sympathetic neuropeptides like vaso…
2018	Retained Activity of an O25b-Specific Monoclonal Antibody against an Mcr-1-Producing Escherichia coli Sequence Type 131 Strain	0	irrelvant	10.1128/aac.00046-18	L. M. R. Guachalla, K.;Varga, C.;Mutti, M.;Ghazawi, A.;Pál, T.;Nagy, E.;Sonnevend, Á;Nagy, G.;Szijártó, V.	Plasmid-encoded colistin resistance is emerging among extraintestinal pathogenic Escherichia coli strains, including those of the epidemic clone sequence type 131 (ST131)-H30. Mcr-1 transfers a phosphoethanolamine to the lipid A portion of lipopolysaccharide (LPS), conferring resistance to polymyxins. We investigated whether this modification changed the activity of the monoclonal antibody ASN-4,…
2018	Retained Activity of an O25b-Specific Monoclonal Antibody against an Mcr-1-Producing <i>Escherichia coli</i> Sequence Type 131 Strain	0	irrelvant	10.1128/aac.00046-18	L. M. R. Guachalla, K.;Varga, C.;Mutti, M.;Ghazawi, A.;Pál, T.;Nagy, E.;Sonnevend, A.;Nagy, G.;Szijártó, V.	Plasmid-encoded colistin resistance is emerging among extraintestinal pathogenic Escherichia coil strains, including those of the epidemic clone sequence type 131 (ST131)-H30. Mcr-1 transfers a phosphoethanolamine to the lipid A portion of lipopolysaccharide (LPS), conferring resistance to polymyxins. We investigated whether this modification changed the activity of the monoclonal antibody ASN-4,…
2018	Phenotypic and genotypic detection of β-lactamases in Acinetobacter spp. isolates recovered from Lebanese patients over a 1-year period	1	colistin lebanon	10.1016/j.jgar.2017.09.016	M. D. Hajjar Soudeiha, E.;Daoud, Z.;Sarkis, D. K.	OBJECTIVES: The aim of this study was to determine the prevalence of β-lactamases in Acinetobacter spp. recovered from Lebanese patients over a 1-year period using phenotypic and molecular methods. METHODS: A total of 100 non-duplicate consecutive Acinetobacter spp. isolates were collected from various clinical specimens. Antimicrobial susceptibility testing was performed by the disk diffusion me…
2018	Correlation of hydrophilic character and surface basicity of exchanged omega-catalyzed MCR process	0	irrelvant	10.1016/j.tca.2018.02.013	A. B. Hakiki, B.;Kibou, Z.;Terrab, I.;Ghomari, K.;Choukchou-Braham, N.;Hamacha, R.;Bengueddach, A.;Azzouz, A.	Omega zeolite was synthesized by a hydrothermal method and then modified by ionic exchange using Na, Ca, K, Mg, Co and Cu cations. Analyses through CO2- and H2O-TPD revealed an improvement of the Lewis basicity as compared to the parent zeolite. CO2 adsorption was found to take place on two types of sites: i. strong sites on lattice oxygen located in 12- and 8-ring channels; ii. medium and weak s…
2018	Comparative study of six sequential spectrophotometric methods for quantification and separation of ribavirin, sofosbuvir and daclatasvir: An application on Laboratory prepared mixture, pharmaceutical preparations, spiked human urine, spiked human plasma, and dissolution test	0	irrelvant	10.1016/j.saa.2018.05.041	W. S. E. Hassan, M. S.;Elsayed, H. M.;Zidan, D. W.	In accordance with International Conference on Harmonisation of Technical Requirements for Registration of Pharmaceuticals for Human Use (ICH) guidelines, six novel, simple and precise sequential spectrophotometric methods were developed and validated for the simultaneous analysis of Ribavirin (RIB), Sofosbuvir (SOF), and Daclatasvir (DAC) in their mixture without prior separation steps. These dr…
2018	The ARID1A, p53 and ß-Catenin statuses are strong prognosticators in clear cell and endometrioid carcinoma of the ovary and the endometrium	0	irrelvant	10.1371/journal.pone.0192881	M. S. Heckl, E.;Hertlein, L.;Rottmann, M.;Jeschke, U.;Mayr, D.	AIM: The objective of this study was to evaluate the prognostic value of ARID1A, p53, p21, p16 and ß-Catenin in endometrioid and clear cell ovarian and endometrial carcinomas. MATERIALS AND METHODS: 97 tumors were available for analysis of ARID1A, p53, p21, p16 and ß-Catenin with the techniques of tissue microarray and immunohistochemistry. 32 were ovarian carcinomas and 65 were endometrial carci…
2018	The Colistin Resistance Gene mcr-1 Is Prevalent in Commensal Escherichia coli Isolated from Preharvest Poultry in Lebanon	1	lebanon mcr	10.1128/aac.01304-18	Z. K. Hmede, , II
2018	The Colistin Resistance Gene mcr-1 Is Prevalent in Commensal Escherichia coli Isolated from Preharvest Poultry in Lebanon	0	irrelvant	10.1128/AAC.01304-18	Z. K. Hmede, I. I.
2018	The Colistin Resistance Gene <i>mcr-1</i> Is Prevalent in Commensal <i>Escherichia coli</i> Isolated from Preharvest Poultry in Lebanon	0	irrelvant	10.1128/aac.01304-18	Z. K. Hmede, , II
2018	CD36 - a plausible modifier of disease phenotype in familial adenomatous polyposis	0	irrelvant	10.1186/s13053-018-0096-y	M. C. Holmes, T.;Oldmeadow, C.;Pockney, P. G.;Scott, R. J.;Talseth-Palmer, B. A.	BACKGROUND: Familial adenomatous polyposis (FAP) is a well characterised genetic predisposition to early onset colorectal cancer (CRC) that is characterised by polyposis of the colon and rectum. Animal models have consistently suggested the role of modifier genes in determining disease phenotype, yet none have been substantiated in the human population. The mouse homologue of cluster of different…
2018	First detection of New Delhi metallo-β-lactamases variants (NDM-1, NDM-2) among Pseudomonas aeruginosa isolated from Iraqi hospitals	0	irrelvant		S. J. M. Ismail, S. S.	BACKGROUND AND OBJECTIVES: Multidrug resistance and in particular, carbapenem resistant Gram-negative bacteria is spreading worldwide at an alarming rate. Among the clinically significant carbapenemases, the New Delhi Metallo-β-lactamase (NDM) is one of the most formidable. NDM efficiently hydrolyses β-lactams and is the last-resort among carbapenems. Hence, therapeutic options for NDM producer b…
2018	Genomic Insights into Colistin-Resistant Klebsiella pneumoniae from a Tunisian Teaching Hospital	1	tunisia colistin	10.1128/aac.01601-17	N. B. Jaidane, R. A.;Mansour, W.;Girlich, D.;Creton, E.;Cotellon, G.;Chaouch, C.;Boujaafar, N.;Bouallegue, O.;Naas, T.	The emergence of colistin-resistant Klebsiella pneumoniae (CoRKp) is a public health concern, since this antibiotic has become the last line of treatment for infections caused by multidrug-resistant (MDR) Gram negatives. In this study, we have investigated the molecular basis of colistin resistance in 13 MDR K. pneumoniae strains isolated from 12 patients in a teaching hospital in Sousse, Tunisia…
2018	Genomic Insights into Colistin-Resistant <i>Klebsiella pneumoniae</i> from a Tunisian Teaching Hospital	0	irrelvant	10.1128/aac.01601-17	N. B. Jaidane, R. A.;Mansour, W.;Girlich, D.;Creton, E.;Cotellon, G.;Chaouch, C.;Boujaafar, N.;Bouallegue, O.;Naas, T.	The emergence of colistin-resistant Klebsiella pneumoniae (CoRKp) is a public health concern, since this antibiotic has become the last line of treatment for infections caused by multidrug-resistant (MDR) Gram negatives. In this study, we have investigated the molecular basis of colistin resistance in 13 MDR K. pneumoniae strains isolated from 12 patients in a teaching hospital in Sousse, Tunisia…
2018	Genomic analysis of in vivo acquired resistance to colistin and rifampicin in Acinetobacter baumannii	0	irrelvant	10.1016/j.ijantimicag.2017.10.016	N. N. Jaidane, T.;Mansour, W.;Radhia, B. B.;Jerbi, S.;Boujaafar, N.;Bouallegue, O.;Bonnin, R. A.	Acinetobacter baumannii is an opportunistic pathogen in healthcare facilities responsible for nosocomial infections mostly in immunocompromised patients. Colistin resistance is increasingly reported worldwide in A. baumannii. Here we describe the in vivo selection of colistin and rifampicin resistance in carbapenem-resistant A. baumannii. Antimicrobial susceptibility testing, plasmid analysis and…
2018	Advanced spectrophotometric chemometric methods for resolving the binary mixture of doxylamine succinate and pyridoxine hydrochloride	0	irrelvant	10.2478/acph-2018-0008	P. G. Katsarov, G.;Alin, A.;Pilicheva, B.;Al-Degs, Y.;Simeonov, V.;Kassarova, M.	The prediction power of partial least squares (PLS) and multivariate curve resolution-alternating least squares (MCR-ALS) methods have been studied for simultaneous quantitative analysis of the binary drug combination - doxylamine succinate and pyridoxine hydrochloride. Analysis of first-order UV overlapped spectra was performed using different PLS models - classical PLS1 and PLS2 as well as part…
2018	Colistin-resistant carbapenemase-producing isolates among Klebsiella spp. and Acinetobacter baumannii in Tripoli, Libya	1	colistin libya	10.1016/j.jgar.2018.02.020	N. A. Kieffer, M. O.;Elramalli, A. K.;Daw, M. A.;Poirel, L.;Álvarez, R.;Nordmann, P.
2018	Co-production of MCR-1 and extended-spectrum β-lactamase in Escherichia coli recovered from urinary tract infections in Switzerland	0	irrelvant	10.1007/s15010-017-1080-6	N. P. Kieffer, L.;Clerc, O.;Lienhard, R.;Nordmann, P.
2018	Performance of ceramic membrane in vacuum membrane distillation and in vacuum membrane crystallization	0	irrelvant	10.1016/j.desal.2018.03.011	C. C. A. Ko, A.;Drioli, E.;Tung, K. L.;Chen, C. H.;Chen, Y. R.;Macedonio, F.	Membrane crystallization (MCr) is emerging as an interesting candidate to extract additional freshwater and raw materials from high-concentrated solutions. Traditionally, MCr has been carried out by using polymeric membranes that have limited chemical and mechanical stability. These shortcomings can be overcome by using ceramic membranes. The current study describes the preparation and testing of…
2018	Plasmid-mediated colistin resistance gene mcr-1 in a clinical Escherichia coli isolate in the Indian Ocean Commission	0	irrelvant	10.1016/j.medmal.2018.04.388	A. G. N. Leroy, F.;Dortet, L.;Naas, T.;Jaubert, J.
2018	Pseudomonas aeruginosa displays a dormancy phenotype during long-term survival in water	0	irrelvant	10.1371/journal.pone.0198384	S. A. Lewenza, J.;Poon, K.;Kobryn, M.;Humplik, I.;Bell, J. R.;Mardan, L.;Reckseidler-Zenteno, S.	Pseudomonas aeruginosa is capable of long-term survival in water, which may serve as a reservoir for infection. Although viable cell counts of PAO1 incubated in water remain stable throughout 8 weeks, LIVE/DEAD staining indicated a high proportion of cells stained with propidium iodide (PI). The proportion of PI-stained cells increased by 4 weeks, then decreased again by 8 weeks, suggesting an ad…
2018	Identification of a Constitutively Active Mutant Mouse IRAK2 by Retroviral Expression Screening	0	irrelvant	10.1007/s12033-018-0064-9	Y. Y. Liu, W.;Xu, L.;Zhang, H.;Liu, Q.;Yin, W.	To identify the importance of IRAK2 kinase activity in TLR-mediated signaling pathways, we constructed a retroviral vector harboring either a mouse IRAK2 gene (IRAK2-WT) or with its mutant with loss of function of its ATP-binding site (IRAK2-KD). Further, we comparatively analyzed for the gain of function and modulations in TLR-mediated signaling pathways in IRAK2 knockout (IRAK2-KO) macrophages …
2018	Curcumin Attenuates Lipopolysaccharide-Induced Hepatic Lipid Metabolism Disorder by Modification of m(6) A RNA Methylation in Piglets	0	irrelvant	10.1002/lipd.12023	N. L. Lu, X.;Yu, J.;Li, Y.;Wang, C.;Zhang, L.;Wang, T.;Zhong, X.	N(6) -methyladenosine (m(6) A) regulates gene expression and affects cellular metabolism. In this study, we checked whether the regulation of lipid metabolism by curcumin is associated with m(6) A RNA methylation. We investigated the effects of dietary curcumin supplementation on lipopolysaccharide (LPS)-induced liver injury and lipid metabolism disorder, and on m(6) A RNA methylation in weaned p…
2018	Emergence of plasmid-mediated colistin-resistance in CMY-2-producing Escherichia coli of lineage ST2197 in a Tunisian poultry farm	1	tunisia colistin	10.1016/j.ijfoodmicro.2018.01.017	E. A. Maamar, C. A.;Hamzaoui, Z.;Dakhli, N.;Abbassi, M. S.;Ferjani, S.;Saidani, M.;Boutiba-Ben Boubaker, I.;Torres, C.	Our study aimed to investigate colistin resistance and the mechanisms involved in a collection of 35 extended-spectrum beta-lactamase (ESBL) and 13 CMY-2-producing E. coli strains which were previously recovered from chicken gut microbiota in Tunisia, as well as to determine the genetic location of mcr genes. Forty-eight ESBL and CMY-2-producing E. coli strains were obtained from 137 fecal sample…
2018	Emergence of plasmid-mediated colistin-resistance in CMY-2-producing <i>Escherichia coli</i> of lineage ST2197 in a Tunisian poultry farm	0	irrelvant	10.1016/j.ijfoodmicro.2018.01.017	E. A. Maamar, C. A.;Hamzaoui, Z.;Dakhli, N.;Abbassi, M. S.;Ferjani, S.;Saidani, M.;Boutiba-Ben Boubaker, I.;Torres, C.	Our study aimed to investigate colistin resistance and the mechanisms involved in a collection of 35 extended spectrum beta-lactamase (ESBL) and 13 CMY-2-producing E. coli strains which were previously recovered from chicken gut microbiota in Tunisia, as well as to determine the genetic location of mcr genes. Forty-eight ESBL and CMY-2-producing E. coli strains were obtained from 137 fecal sample…
2018	Enzymatic reconstitution of ribosomal peptide backbone thioamidation	0	irrelvant	10.1073/pnas.1722324115	N. L. Mahanta, A.;Dong, S.;Nair, S. K.;Mitchell, D. A.	Methyl-coenzymeM reductase (MCR) is an essential enzyme found strictly in methanogenic and methanotrophic archaea. MCR catalyzes a reversible reaction involved in the production and consumption of the potent greenhouse gas methane. The α-subunit of this enzyme (McrA) contains several unusual posttranslational modifications, including the only known naturally occurring example of protein thioamida…
2018	Assessing cetacean surveys throughout the Mediterranean Sea: a gap analysis in environmental space	0	irrelvant	10.1038/s41598-018-19842-9	L. R. Mannocci, J. J.;Halpin, P. N.;Authier, M.;Boisseau, O.;Bradai, M. N.;Cañadas, A.;Chicote, C.;David, L.;Di-Méglio, N.;Fortuna, C. M.;Frantzis, A.;Gazo, M.;Genov, T.;Hammond, P. S.;Holcer, D.;Kaschner, K.;Kerem, D.;Lauriano, G.;Lewis, T.;Notarbartolo di Sciara, G.;Panigada, S.;Raga, J. A.;Scheinin, A.;Ridoux, V.;Vella, A.;Vella, J.	Heterogeneous data collection in the marine environment has led to large gaps in our knowledge of marine species distributions. To fill these gaps, models calibrated on existing data may be used to predict species distributions in unsampled areas, given that available data are sufficiently representative. Our objective was to evaluate the feasibility of mapping cetacean densities across the entir…
2018	Assessing cetacean surveys throughout the Mediterranean Sea: a gap analysis in environmental space	0	irrelvant	10.1038/s41598-018-19842-9	L. R. Mannocci, J. J.;Halpin, P. N.;Authier, M.;Boisseau, O.;Bradai, M. N.;Cañadas, A.;Chicote, C.;David, L.;Di-Méglio, N.;Fortuna, C. M.;Frantzis, A.;Gazo, M.;Genov, T.;Hammond, P. S.;Holcer, D.;Kaschner, K.;Kerem, D.;Lauriano, G.;Lewis, T.;di Sciara, G. N.;Panigada, S.;Raga, J. A.;Scheinin, A.;Ridoux, V.;Vella, A.;Vella, J.	Heterogeneous data collection in the marine environment has led to large gaps in our knowledge of marine species distributions. To fill these gaps, models calibrated on existing data may be used to predict species distributions in unsampled areas, given that available data are sufficiently representative. Our objective was to evaluate the feasibility of mapping cetacean densities across the entir…
2018	Outbreak of IMI-1 carbapenemase-producing colistin-resistant Enterobacter cloacae on the French island of Mayotte (Indian Ocean)	0	irrelvant	10.1016/j.ijantimicag.2018.05.015	G. B. Miltgen, R. A.;Avril, C.;Benoit-Cattin, T.;Martak, D.;Leclaire, A.;Traversier, N.;Roquebert, B.;Jaffar-Bandjee, M. C.;Lugagne, N.;Filleul, L.;Subiros, M.;de Montera, A. M.;Cholley, P.;Thouverez, M.;Dortet, L.;Bertrand, X.;Naas, T.;Hocquet, D.;Belmonte, O.	The spread of carbapenemase-producing Enterobacteriaceae in the Southwest Indian Ocean islands is poorly known. Here we describe an outbreak of colistin-resistant Enterobacter cloacae harbouring bla(IMI-1) in the French overseas department of Mayotte. Between October 2015 and January 2017, all isolates of imipenem-non-susceptible E. cloacae at Mayotte Medical Center and University Hospital of Reu…
2018	Outbreak of IMI-1 carbapenemase-producing colistin-resistant <i>Enterobacter cloacae</i> on the French island of Mayotte (Indian Ocean)	0	irrelvant	10.1016/j.ijantimicag.2018.05.015	G. B. Miltgen, R. A.;Avril, C.;Benoit-Cattin, T.;Martak, D.;Leclaire, A.;Traversier, N.;Roquebert, B.;Jaffar-Bandjee, M. C.;Lugagne, N.;Filleul, L.;Subiros, M.;de Montera, A. M.;Cholley, P.;Thouverez, M.;Dortet, L.;Bertrand, X.;Naas, T.;Hocquet, D.;Belmonte, O.	The spread of carbapenemase-producing Enterobacteriaceae in the Southwest Indian Ocean islands is poorly known. Here we describe an outbreak of colistin-resistant Enterobacter cloacae harbouring bla(IMI-1) in the French overseas department of Mayotte. Between October 2015 and January 2017, all isolates of imipenem-non-susceptible E. cloacae at Mayotte Medical Center and University Hospital of Reu…
2018	Antimicrobial resistance in Enterobacteriaceae from healthy broilers in Egypt: emergence of colistin-resistant and extended-spectrum β-lactamase-producing Escherichia coli	1	egypt colistin	10.1186/s13099-018-0266-5	A. A. H. Moawad, H.;Neubauer, H.;Ehricht, R.;Monecke, S.;Tomaso, H.;Hafez, H. M.;Roesler, U.;El-Adawy, H.	BACKGROUND: Poultry remains one of the most important reservoir for zoonotic multidrug resistant pathogens. The global rise of antimicrobial resistance in Gram-negative bacteria is of reasonable concern and demands intensified surveillance. METHODS: In 2016, 576 cloacal swabs were collected from 48 broiler farms located in five governorates in northern Egypt. Isolates of Enterobacteriaceae could …
2018	Antimicrobial resistance in <i>Enterobacteriaceae</i> from healthy broilers in Egypt: emergence of colistin-resistant and extended-spectrum β-lactamase-producing <i>Escherichia coli</i>	0	duplicate	10.1186/s13099-018-0266-5	A. A. H. Moawad, H.;Neubauer, H.;Ehricht, R.;Monecke, S.;Tomaso, H.;Hafez, H. M.;Roesler, U.;El-Adawy, H.	Background: Poultry remains one of the most important reservoir for zoonotic multidrug resistant pathogens. The global rise of antimicrobial resistance in Gram-negative bacteria is of reasonable concern and demands intensified surveillance. Methods: In 2016, 576 cloacal swabs were collected from 48 broiler farms located in five governorates in northern Egypt. Isolates of Enterobacteriaceae could …
2018	Plasmid-Mediated Colistin Resistance Gene mcr-1 in an Escherichia coli ST10 Bloodstream Isolate in the Sultanate of Oman	1	mcr Oman	10.1089/mdr.2017.0131	J. P. Mohsin, T.;Petersen, J. E.;Darwish, D.;Ghazawi, A.;Ashraf, T.;Sonnevend, A.	AIMS: To identify plasmid-mediated colistin resistance in clinical Enterobacteriaceae isolates in Oman, where this resistance mechanism has not been encountered yet. MATERIALS/METHODS: Twenty-two colistin-resistant Enterobacteriaceae clinical isolates collected between July 2014 and June 2016 in a tertiary care hospital in Muscat were screened by PCR for the mcr-1 and mcr-2 genes. The strain iden…
2018	Plasmid-Mediated Colistin Resistance Gene <i>mcr-1</i> in an <i>Escherichia coli</i> ST10 Bloodstream Isolate in the Sultanate of Oman	0	irrelvant	10.1089/mdr.2017.0131	J. P. Mohsin, T.;Petersen, J. E.;Darwish, D.;Ghazawi, A.;Ashraf, T.;Sonnevend, A.	Aims: To identify plasmid-mediated colistin resistance in clinical Enterobacteriaceae isolates in Oman, where this resistance mechanism has not been encountered yet. Materials/Methods: Twenty-two colistin-resistant Enterobacteriaceae clinical isolates collected between July 2014 and June 2016 in a tertiary care hospital in Muscat were screened by PCR for the mcr-1 and mcr-2 genes. The strain iden…
2018	Fragment-Based Drug Discovery of Inhibitors of Phosphopantetheine Adenylyltransferase from Gram-Negative Bacteria	0	irrelvant	10.1021/acs.jmedchem.7b01691	R. J. S. Moreau, C. K.;Appleton, B. A.;Blechschmidt, A.;Balibar, C. J.;Benton, B. M.;Drumm, J. E.;Feng, B. Y.;Geng, M.;Li, C.;Lindvall, M. K.;Lingel, A.;Lu, Y. P.;Mamo, M.;Mergo, W.;Polyakov, V.;Smith, T. M.;Takeoka, K.;Uehara, K.;Wang, L. S.;Wei, J. R.;Weiss, A. H.;Xie, L. L.;Xu, W. J.;Zhang, Q.;de Vicente, J.	The discovery and development of new antibiotics capable of curing infections due to multidrug-resistant and pandrug-resistant Gram-negative bacteria are a major challenge with fundamental importance to our global healthcare system. Part of our broad program at Novartis to address this urgent, unmet need includes the search for new agents that inhibit novel bacterial targets. Here we report the d…
2018	Clonal emergence of Klebsiella pneumoniae ST14 co-producing OXA-48-type and NDM carbapenemases with high rate of colistin resistance in Dubai, United Arab Emirates	0	irrelvant	10.1016/j.ijantimicag.2018.03.003	C. A. M. Moubareck, S. F.;Pál, T.;Ghazawi, A.;Halat, D. H.;Nabi, A.;AlSharhan, M. A.;AlDeesi, Z. O.;Peters, C. C.;Celiloglu, H.;Sannegowda, M.;Sarkis, D. K.;Sonnevend, Á	Few studies have addressed the molecular epidemiology of carbapenem-resistant Enterobacteriaceae (CRE) isolates in the Arabian Peninsula, and such investigations have been missing from Dubai, a major economical, tourism and medical centre of the region. The antibiotic susceptibility, the carbapenemase type produced, and the clonality of 89 CRE strains isolated in five major Dubai hospitals in Jun…
2018	Dissemination of multi-resistant Gram-negative bacteria into German wastewater and surface waters	0	irrelvant	10.1093/femsec/fiy057	H. S. Müller, E.;Gajdiss, M.;Klanke, U.;Lenz-Plet, F.;Barabasch, V.;Albert, C.;Schallenberg, A.;Timm, C.;Zacharias, N.;Schmithausen, R. M.;Engelhart, S.;Exner, M.;Parcina, M.;Schreiber, C.;Bierbaum, G.	Carbapenem antibiotics constitute the mainstay therapy of nosocomial infections with extended spectrum beta-lactamase producing Gram-negative bacteria; however, resistance against these compounds is increasing. This study was designed to demonstrate that carbapenemase-producing bacteria are disseminated from hospitals into the environment. To this end, resistant bacteria were isolated from a clin…
2018	Perioperative chemotherapy vs. neoadjuvant chemoradiation in gastroesophageal junction adenocarcinoma : A population-based evaluation of the Munich Cancer Registry	0	irrelvant	10.1007/s00066-017-1225-7	S. H. Münch, D.;Agha, A.;Belka, C.;Combs, S. E.;Eckel, R.;Friess, H.;Gerbes, A.;Nüssler, N. C.;Schepp, W.;Schmid, R. M.;Schmitt, W.;Schubert-Fritschle, G.;Weber, B.;Werner, J.;Engel, J.	BACKGROUND: To date, it remains unclear whether locally advanced adenocarcinoma of the gastroesophageal junction (AEG) should be treated with neoadjuvant chemoradiation (nCRT), analogous to esophageal cancer, or with perioperative chemotherapy (pCT), analogous to gastric cancer. The purpose of this study was to analyze the data of the Munich Cancer Registry (MCR) and to compare pCT and nCRT in AE…
2018	Perioperative chemotherapy vs. neoadjuvant chemoradiation in gastroesophageal junction adenocarcinoma: A population-based evaluation of the Munich Cancer Registry	0	irrelvant	10.1007/s00066-017-1225-7	S. H. Münch, D.;Agha, A.;Belka, C.;Combs, S. E.;Eckel, R.;Friess, H.;Gerbes, A.;Nüssler, N. C.;Schepp, W.;Schmid, R. M.;Schmitt, W.;Schubert-Fritschle, G.;Weber, B.;Werner, J.;Engel, J.	Background: To date, it remains unclear whether locally advanced adenocarcinoma of the gastroesophageal junction (AEG) should be treated with neoadjuvant chemoradiation (nCRT), analogous to esophageal cancer, or with perioperative chemotherapy (pCT), analogous to gastric cancer. The purpose of this study was to analyze the data of the Munich Cancer Registry (MCR) and to compare pCT and nCRT in AE…
2018	Perioperative chemotherapy vs. neoadjuvant chemoradiation in gastroesophageal junction adenocarcinoma A population-based evaluation of the Munich Cancer Registry	0	irrelvant	10.1007/s00066-017-1225-7	S. H. Münch, D.;Agha, A.;Belka, C.;Combs, S. E.;Eckel, R.;Friess, H.;Gerbes, A.;Nüssler, N. C.;Schepp, W.;Schmid, R. M.;Schmitt, W.;Schubert-Fritschle, G.;Weber, B.;Werner, J.;Engel, J.	To date, it remains unclear whether locally advanced adenocarcinoma of the gastroesophageal junction (AEG) should be treated with neoadjuvant chemoradiation (nCRT), analogous to esophageal cancer, or with perioperative chemotherapy (pCT), analogous to gastric cancer. The purpose of this study was to analyze the data of the Munich Cancer Registry (MCR) and to compare pCT and nCRT in AEG patients. …
2018	The effect of exposure to sub-inhibitory concentrations of hypochlorite and quaternary ammonium compounds on antimicrobial susceptibility of Pseudomonas aeruginosa	0	irrelvant	10.1016/j.ajic.2018.04.201	A. M. M. Nasr, M. S.;Arnaout, H. H.;Elshimy, A. A. A.	BACKGROUND: Pseudomonas is a group of medically important species that inhabit a wide range of niches, including hospital environments. Controversies have emerged about the possible link between improper use of disinfectants and the emergence of antibiotic resistance in bacteria. The aim of this study was to assess the effect of exposure of antibiotic-susceptible Pseudomonas isolates to sub-inhib…
2018	The prognostic impact of CDX2 correlates with the underlying mismatch repair status and BRAF mutational status but not with distant metastasis in colorectal cancer	0	irrelvant	10.1007/s00428-018-2360-y	J. H. Neumann, V.;Engel, J.;Kirchner, T.;Stintzing, S.	Loss of CDX2 expression has been proposed to be a prognostic biomarker in colorectal cancer (CRC) correlating with shorter overall (OS) and progression-free survival (PFS). Since metastatic disease, mismatch repair (MMR) deficiency, and the mutational status of BRAF are considered to be important prognostic determinants in CRC, the present study aimed to analyze CDX2 expression in correlation wit…
2018	Analytical investigation of different mathematical approaches utilizing manipulation of ratio spectra	0	irrelvant	10.1016/j.saa.2017.07.024	E. E. A. Osman	This work represents a comparative study of different approaches of manipulating ratio spectra, applied on a binary mixture of ciprofloxacin HCl and dexamethasone sodium phosphate co-formulated as ear drops. The proposed new spectrophotometric methods are: ratio difference spectrophotometric method (RDSM), amplitude center method (ACM), first derivative of the ratio spectra ((1)DD) and mean cente…
2018	Differences in Colistin-resistant Acinetobacter baumannii Clinical Isolates Between Patients With and Without Prior Colistin Treatment	0	irrelvant	10.3343/alm.2018.38.6.545	Y. J. H. Park, D. J.;Yoon, E. J.;Kim, D.;Choi, M. H.;Hong, J. S.;Lee, H.;Yong, D.;Jeong, S. H.	BACKGROUND: The increasing morbidity and mortality rates associated with Acinetobacter baumannii are due to the emergence of drug resistance and the limited treatment options. We compared characteristics of colistin-resistant Acinetobacter baumannii (CR-AB) clinical isolates recovered from patients with and without prior colistin treatment. We assessed whether prior colistin treatment affects the…
2018	Zidovudine: A salvage therapy for <i>mcr</i>-<i>1</i> plasmid-mediated colistin-resistant bacterial infections?	0	review	10.1016/j.ijantimicag.2018.03.012	L. B. Peyclit, S. A.;Yousfi, H.;Rolain, J. M.
2018	Role of Institut Hospitalo-Universitaire Méditerranée Infection in the surveillance of resistance to antibiotics and training of students in the Mediterranean basin and in African countries	0	irrelvant	10.1016/j.nmni.2018.06.001	L. C. Peyclit, A.;Hadjadj, L.;Rolain, J. M.	Surveillance of antibiotic resistance has become a public global concern after the rapid worldwide dissemination of several antibiotic resistance genes. Here we report the role of the Institut Hospitalo-Universitaire Méditerranée Infection created in 2011 in the identification and description of multidrug-resistant bacteria thanks to collaborations and training of students from the Mediterranean …
2018	Potential genetic modifiers of disease risk and age at onset in patients with frontotemporal lobar degeneration and <i>GRN</i> mutations: a genome-wide association study	0	irrelvant	10.1016/s1474-4422(18)30126-1	C. Z. Pottier, X. L.;Perkerson, R. B.;Baker, M.;Jenkins, G. D.;Serie, D. J.;Ghidoni, R.;Benussi, L.;Binetti, G.;de Munain, A. L.;Zulaica, M.;Moreno, F.;Le Ber, I.;Pasquier, F.;Hannequin, D.;Sánchez-Valle, R.;Antonell, A.;Lladó, A.;Parsons, T. M.;Finch, N. A.;Finger, E. C.;Lippa, C. F.;Huey, E. D.;Neumann, M.;Heutink, P.;Synofzik, M.;Wilke, C.;Rissman, R. A.;Slawek, J.;Sitek, E.;Johannsen, P.;Niel…	Background Loss-of-function mutations in GRN cause frontotemporal lobar degeneration (FTLD). Patients with GRN mutations present with a uniform subtype of TAR DNA-binding protein 43 (TDP-43) pathology at autopsy (FTLD-TDP type A); however, age at onset and clinical presentation are variable, even within families. We aimed to identify potential genetic modifiers of disease onset and disease risk i…
2018	Roles of Cholesteryl-α-Glucoside Transferase and Cholesteryl Glucosides in Maintenance of Helicobacter pylori Morphology, Cell Wall Integrity, and Resistance to Antibiotics	0	irrelvant	10.1128/mBio.01523-18	M. A. K. Qaria, N.;Hussain, A.;Qumar, S.;Doddam, S. N.;Sepe, L. P.;Ahmed, N.	Infection of the human stomach caused by Helicobacter pylori is very common, as the pathogen colonizes more than half of the world's population. It is associated with varied outcomes of infection, such as peptic ulcer disease, gastric ulcers, and mucosa-associated lymphoid tissue lymphoma, and is generally considered a risk factor for the development of gastric adenocarcinoma. Cholesteryl glucosi…
2018	Metagenomic investigation of vestimentiferan tubeworm endosymbionts from Mid-Cayman Rise reveals new insights into metabolism and diversity	0	irrelvant	10.1186/s40168-018-0411-x	J. A. Reveillaud, R.;Reves-Sohn, S.;Cavanaugh, C.;Huber, J. A.	Background: The microbial endosymbionts of two species of vestimentiferan tubeworms (Escarpia sp. and Lamellibrachia sp.2) collected from an area of low-temperature hydrothermal diffuse vent flow at the Mid-Cayman Rise (MCR) in the Caribbean Sea were characterized using microscopy, phylogenetic analyses, and a metagenomic approach. Results: Bacteria, with a typical Gram negative cell envelope con…
2018	Screening for fecal presence of colistin-resistant Escherichia coli and mcr-1 and mcr-2 genes in camel-calves in southern Tunisia	1	mcr tunisia	10.1186/s13028-018-0389-1	M. B. Rhouma, S.;Salhi, I.;Thériault, W.;Fairbrother, J. M.;Fravalo, P.	Camels (Camelus dromedarius) are known to harbor multidrug resistant Gram-negative bacteria and to be involved in the transmission of various microorganisms to humans. Data on the occurrence of colistin resistant Escherichia coli as well as mobilized colistin resistance (mcr) genes in camels are lacking. We investigated the presence of colistin resistance and mcr (1-2) genes in E. coli from the f…
2018	Screening for fecal presence of colistin-resistant <i>Escherichia coli</i> and <i>mcr</i>-1 and <i>mcr</i>-2 genes in camel-calves in southern Tunisia	0	duplicate	10.1186/s13028-018-0389-1	M. B. Rhouma, S.;Salhi, I.;Thériault, W.;Fairbrother, J. M.;Fravalo, P.	Camels (Camelus dromedarius) are known to harbor multidrug resistant Gram-negative bacteria and to be involved in the transmission of various microorganisms to humans. Data on the occurrence of colistin resistant Escherichia coli as well as mobilized colistin resistance (mcr) genes in camels are lacking. We investigated the presence of colistin resistance and mcr (1-2) genes in E. coli from the f…
2018	Efficacy of Human-Simulated Exposures of Ceftolozane-Tazobactam Alone and in Combination with Amikacin or Colistin against Multidrug-Resistant Pseudomonas aeruginosa in an In Vitro Pharmacodynamic Model	0	irrelvant	10.1128/aac.02384-17	V. A. A. Rico Caballero, S.;Kuti, J. L.;Nicolau, D. P.	Combination therapy is an attractive option for the treatment of multidrug-resistant (MDR) Pseudomonas aeruginosa infections; however, limited data are available on combinations with ceftolozane-tazobactam (C-T). The in vitro pharmacodynamic chemostat model was employed to compare human-simulated exposures of C-T at 3 g every 8 h alone or in combination with amikacin at 25 mg/kg of body weight da…
2018	Co-production of AmpC and extended spectrum beta-lactamases in cephalosporin-resistant Acinetobacter baumannii in Egypt	0	irrelvant	10.1007/s11274-018-2571-z	H. S. B. Said, A. B.;Ibrahim, R. H.	Acinetobacter baumannii is an opportunistic pathogen that has been held responsible for a lot of infections worldwide. Infections caused by this pathogen are difficult to control because of the widespread of antimicrobial resistance mechanisms. The aim of the present study is to assess the prevalence of extended spectrum β-lactamases (ESBLs) and AmpC β-lactamases among isolates of A. baumannii co…
2018	Colistin-induced myasthenic syndrome in a patient with end-stage renal disease	0	irrelvant	10.4103/1319-2442.229273	P. B. Sengupta, S.	With resurgence of multidrug resistance (MDR) bacteria and no new novel broad-spectrum antibiotic in research pipeline, usage of older generation antibiotics, once discarded due to their toxicity profile are becoming popular again. Often these drugs are the only option left in managing MDR bacteria-related sepsis. Colistin is one of such antibiotic which is often used in recent times after decade…
2018	Discovery and Optimization of Phosphopantetheine Adenylyltransferase Inhibitors with Gram-Negative Antibacterial Activity	0	irrelvant	10.1021/acs.jmedchem.7b01861	C. K. M. Skepper, R. J.;Appleton, B. A.;Benton, B. M.;Drumm, J. E.;Feng, B. Y.;Geng, M.;Hu, C.;Li, C.;Lingel, A.;Lu, Y. P.;Mamo, M.;Mergo, W.;Mostafavi, M.;Rath, C. M.;Steffek, M.;Takeoka, K. T.;Uehara, K.;Wang, L. S.;Wei, J. R.;Xie, L. L.;Xu, W. J.;Zhang, Q.;de Vicente, J.	In the preceding manuscript [Moreau et al. 2018, 10.1021/acs.jmedchem.7b01691] we described a successful fragment-based lead discovery (FBLD) strategy for discovery of bacterial phosphopantetheine adenylyltransferase inhibitors (PPAT, CoaD). Following several rounds of optimization two promising lead compounds were identified: triazolopyrimidinone 3 and 4-azabenzimidazole 4. Here we disclose our …
2018	One-Step Generation of Reactive Superhydrophobic Surfaces via SiHCl<sub>3</sub>-Based Silicone Nanofilaments	0	irrelvant	10.1021/acs.langmuir.8b02247	S. P. Slagman, S. P.;Franssen, M. C. R.;Zuilhof, H.	Superhydrophobic surfaces gain ever-growing attention because of their applicability in many (consumer) products/materials as they often display, among others, antifouling, anti-icing, and/or self-cleaning properties. A simple way to achieve superhydrophobicity is through the growth of silicone nanofilaments. These nanofilaments, however, are very often nonreactive and thus difficult to utilize i…
2018	Epidemiology and molecular characterisation of colistin-resistant Klebsiella pneumoniae isolates from immunocompromised patients in Tunisia	1	tunisia colistin	10.1016/j.ijantimicag.2018.08.022	F. B. R. Tanfous, A.;Chebbi, Y.;Achour, W.	The aim of this retrospective study was to investigate the resistance determinants and genetic relatedness of colistin-resistant Klebsiella pneumoniae (Col(R)-Kp) isolates in the National Bone Marrow Transplant Center of Tunis (NBMTC) between 2002 and 2013. Minimum inhibitory concentrations (MICs) for colistin of Col(R)-Kp isolates were assessed using a UMIC broth microdilution kit. All isolates …
2018	Upregulation of PRMT6 by LPS suppresses Klotho expression through interaction with NF-κB in glomerular mesangial cells	0	irrelvant	10.1002/jcb.26511	K. D. L. Tsai, W. X.;Chen, W.;Chen, B. Y.;Chen, K. L.;Hsiao, T. C.;Wang, S. H.;Lee, Y. J.;Liang, S. Y.;Shieh, J. C.;Lin, T. H.	Lipopolysaccharide (LPS) released from gram-negative bacteria stimulates immune responses in infected cells. Epigenetic modifications such as DNA methylation and protein methylation modulate LPS-induced innate immune gene expressions. Expression of the Klotho protein decreased with LPS treatment in rats. In a cellular model, information regarding the effect of LPS on Klotho expression was meager.…
2018	Insertion element mediated mgrB disruption and presence of ISKpn28 in colistin-resistant Klebsiella pneumoniae isolates from Saudi Arabia	0	irrelvant	10.2147/idr.S161146	T. A. Uz Zaman, M.;Siddique, M. I.;Aljohani, S. M.;Balkhy, H. H.	BACKGROUND: In Klebsiella pneumoniae, mgrB and components of pmrHFIJKLM operon play a major role in colistin resistance. METHODS: We analyzed 23 nonduplicating colistin-resistant K. pneumoniae isolates, collected during the years 2011-2015, for the possible mechanism underlying their nonsusceptibility to colistin. Isolates were tested for their minimum inhibitory concentrations and antibiotic res…
2018	Deazaflavins as photocatalysts for the direct reductive regeneration of flavoenzymes	0	irrelvant	10.1016/j.mcat.2018.04.015	M. Y. van Schie, S. H. H.;Rauch, M. C. R.;Pesic, M.;Paul, C. E.;Arends, Iwce;Hollmann, F.	Deazaflavins are potentially useful redox mediators for the direct, nicotinamide-independent regeneration of oxidoreductases. Especially the O-2-stability of their reduced forms have attracted significant interest for the regeneration of monooxygenases. In this contribution we further investigate the photochemical properties of deazaflavins and investigate the scope and limitations of deazaflavin…
2018	Activity of RX-04 Pyrrolocytosine Protein Synthesis Inhibitors against Multidrug-Resistant Gram-Negative Bacteria	0	irrelvant	10.1128/AAC.00689-18;e00689-18	A. M. Vickers, S.;Woodford, N.;Doumith, M.;Livermore, D. M.	Pyrrolocytosines RX-04A to -D are designed to bind to the bacterial 505 ribosomal subunit differently from currently used antibiotics. The four analogs had broad anti-Gram-negative activity: RX-04A-the most active analog-inhibited 94.7% of clinical Enterobacteriaceae, Acinetobacter baumannii, and Pseudomonas aeruginosa at 0.5 to 4 mu g/ml, with no MICs of >8 mu g/ml. MICs for multidrug-resistant …
2018	Surface-enhanced Raman spectroscopy and MCR-ALS for the selective sensing of urinary adenosine on filter paper	0	irrelvant	10.1016/j.talanta.2018.05.022	J. E. L. P. Villa, C.;Poppi, R. J.	Adenosine is a purine nucleoside that is present in all human cells and is essential for regulating certain physiological activities in tissues and organs. Since adenosine is considered to be a potential cancer biomarker in urine, its determination may be crucial for the early diagnosis and non-invasive monitoring of cancer. Herein, we present a label-free method to quantify urinary adenosine usi…
2018	Qualitative and Quantitative Chemometry as Stablity-Indicating Methods for Determination of Dantrolene Sodium and Paracetamol	0	irrelvant	10.2174/1573412913666170109155812	A. M. S. Yehia, I.;Riad, S. M.;El-Saharty, Y. S.	Background: Simultaneous determination of binary mixtures with simple and cost effective analysis is always of interest. Progressive advancement in chemometrics enables spectral resolution of drugs in the presence of their degradation products or impurities. Methods and Result: Three stability indicating chemometric methods are applied for the simultaneous determination of Dantrolene sodium (DNT)…
2018	Insertion element mediated mgrB disruption and presence of ISKpn28 in colistin-resistant klebsiella pneumoniae isolates from Saudi Arabia	0	irrelvant	10.2147/IDR.S161146	T. U. A. Zaman, M.;Siddique, M. I.;Aljohani, S. M.;Balkhy, H. H.	Background: In Klebsiella pneumoniae, mgrB and components of pmrHFIJKLM operon play a major role in colistin resistance. Methods: We analyzed 23 nonduplicating colistin-resistant K. pneumoniae isolates, collected during the years 2011–2015, for the possible mechanism underlying their nonsusceptibility to colistin. Isolates were tested for their minimum inhibitory concentrations and antibiotic res…
2018	Insertion element mediated <i>mgrB</i> disruption and presence of ISKpn28 in colistin-resistant <i>Klebsiella pneumoniae</i> isolates from Saudi Arabia	1	saudi colisitn	10.2147/idr.S161146	T. U. A. Zaman, M.;Siddique, M. I.;Aljohani, S. M.;Balkhy, H. H.	Background: In Klebsiella pneumoniae, mgrB and components of pmrHFIJKLM operon play a major role in colistin resistance. Methods: We analyzed 23 nonduplicating colistin-resistant K. pneumoniae isolates, collected during the years 2011-2015, for the possible mechanism underlying their nonsusceptibility to colistin. Isolates were tested for their minimum inhibitory concentrations and antibiotic res…
2018	Inhibition mechanism of baicalein and baicalin on xanthine oxidase and their synergistic effect with allopurinol	0	irrelvant	10.1016/j.jff.2018.10.005	N. Z. Zeng, G.;Hu, X.;Pan, J.;Zhou, Z.;Gong, D.	Suppression of xanthine oxidase (XO) may contribute to control hyperuricemia and gout. In this study, baicalein and baicalin, two dietary flavones, were found to inhibit the formation of uric acid and generation of superoxide anion (O2 −) catalysed by XO through interaction with primary amino acid residues located in flavin adenine dinucleotides center of XO. Baicalein or baicalin binding to XO m…
2018	Inhibition mechanism of baicalein and baicalin on xanthine oxidase and their synergistic effect with allopurinol	0	irrelvant	10.1016/j.jff.2018.10.005	N. Z. Zeng, G. W.;Hu, X.;Pan, J. H.;Zhou, Z. S.;Gong, D. M.	Suppression of xanthine oxidase (XO) may contribute to control hyperuricemia and gout. In this study, baicalein and baicalin, two dietary flavones, were found to inhibit the formation of uric acid and generation of superoxide anion (O-2(-)) catalysed by XO through interaction with primary amino acid residues located in flavin adenine dinucleotides center of XO. Baicalein or baicalin binding to XO…
2018	Molecular detection of colistin resistance genes (mcr-1, mcr-2 and mcr-3) in nasal/oropharyngeal and anal/cloacal swabs from pigs and poultry	0	none arab	10.1038/s41598-018-22084-4	J. C. Zhang, L.;Wang, J.;Yassin, A. K.;Butaye, P.;Kelly, P.;Gong, J.;Guo, W.;Li, J.;Li, M.;Yang, F.;Feng, Z.;Jiang, P.;Song, C.;Wang, Y.;You, J.;Yang, Y.;Price, S.;Qi, K.;Kang, Y.;Wang, C.	Antimicrobial resistance against colistin has emerged worldwide and is threatening the efficacy of colistin treatment of multi-resistant Gram-negative bacteria. In this study, PCRs were used to detect mcr genes (mcr-1, mcr-2, mcr-3) in 213 anal and 1,339 nasal swabs from pigs (n = 1,454) in nine provinces of China, and 1,696 cloacal and 1,647 oropharyngeal samples from poultry (n = 1,836) at live…
2018	Molecular detection of colistin resistance genes (<i>mcr-1</i>, <i>mcr-2</i> and <i>mcr-3</i>) in nasal/oropharyngeal and anal/cloacal swabs from pigs and poultry	0	irrelvant	10.1038/s41598-018-22084-4	J. L. C. Zhang, L.;Wang, J. W.;Yassin, A. K.;Butaye, P.;Kelly, P.;Gong, J. S.;Guo, W. N.;Li, J.;Li, M.;Yang, F.;Feng, Z. X.;Jiang, P.;Song, C. L.;Wang, Y. Y.;You, J. F.;Yang, Y.;Price, S.;Qi, K. Z.;Kang, Y.;Wang, C. M.	Antimicrobial resistance against colistin has emerged worldwide and is threatening the efficacy of colistin treatment of multi-resistant Gram-negative bacteria. In this study, PCRs were used to detect mcr genes (mcr-1, mcr-2, mcr-3) in 213 anal and 1,339 nasal swabs from pigs (n = 1,454) in nine provinces of China, and 1,696 cloacal and 1,647 oropharyngeal samples from poultry (n = 1,836) at live…
2018	Housefly (<i>Musca domestica</i>) and Blow Fly (<i>Protophormia terraenovae</i>) as Vectors of Bacteria Carrying Colistin Resistance Genes	0	irrelvant	10.1128/aem.01736-17	J. L. W. Zhang, J. W.;Chen, L.;Yassin, A. K.;Kelly, P.;Butaye, P.;Li, J.;Gong, J. S.;Cattley, R.;Qi, K. Z.;Wang, C. M.	Flies have the capacity to transfer pathogens between different environments, acting as one of the most important vectors of human diseases worldwide. In this study, we trapped flies on a university campus and tested them for mobile resistance genes against colistin, a last-resort antibiotic in human medicine for treating clinical infections caused by multidrug-resistant Gram-negative bacteria. Q…
2018	Housefly (Musca domestica) and Blow Fly (Protophormia terraenovae) as Vectors of Bacteria Carrying Colistin Resistance Genes	0	irrelvant	10.1128/aem.01736-17	J. W. Zhang, J.;Chen, L.;Yassin, A. K.;Kelly, P.;Butaye, P.;Li, J.;Gong, J.;Cattley, R.;Qi, K.;Wang, C.	Flies have the capacity to transfer pathogens between different environments, acting as one of the most important vectors of human diseases worldwide. In this study, we trapped flies on a university campus and tested them for mobile resistance genes against colistin, a last-resort antibiotic in human medicine for treating clinical infections caused by multidrug-resistant Gram-negative bacteria. Q…
2018	A Retrospective Analysis of Epidemiology Prognostic Factor and Response of Treatment of Malignant Pleural Mesothelioma.	0	irrelvant
2019	Impact of growth temperature on the adhesion of colistin-resistant Escherichia coli strains isolated from pigs to food-contact-surfaces	0	none arab region	10.1007/s00203-019-01632-0	M. M. Abdallah, R.;Khelissa, S. O.;Jama, C.;Abozid, M.;Drider, D.;Chihib, N. E.	This study investigated the effect of the growth temperature (20 and 37 °C) of Escherichia coli strains isolated from pigs on their adhesion to stainless steel and polycarbonate. This study also evaluated the ability of the DLVO and XDLVO mathematical models to predict this adhesion. The rise of growth temperature from 20 to 37 °C significantly influenced the adhesion of studied E. coli strains. …
2019	Efficient synthesis of novel bis(dihydropyrano 2,3-<i>c</i> pyrazoles), bis(4<i>H</i>- chromenes) and bis(dihydropyrano 3,2-<i>c</i> chromenes) with amide functionality	0	irrelvant	10.24820/ark.5550190.p011.071	A. M. A. Abdella, A. M.;Butenschön, H.;Abdelhamid, I. A.;Elwahy, A. H. M.	A synthesis of novel bis(1,4-dihydropyrano[2,3-c]pyrazole-5-carbonitriles), bis(4H-chromene-3-carbonitriles) and bis(dihydropyrano[3,2-c]chromenes), which are linked to aliphatic spacers via amide linkages was achieved via multicomponent reactions (MCR) of the appropriate bis-aldehyde with two equivalents of both of malononitrile and 3-methylpyrazol-5-one, dimedone or 4-hydroxycoumarin in a basic…
2019	Development and Validation of Different Spectrophotometric and High-Performance Thin-Layer Chromatographic Methods for the Determination of Fosinopril Sodium, Hydrochlorothiazide, and Chlorothiazide as Hydrochlorothiazide Impurity	0	irrelvant	10.1556/1006.2019.32.5.9	M. M. A. Abdelrahman, S. M.;Ali, N. W.;Abdelwahab, N. S.	Three simple, sensitive, and validated methods were developed for the quantitative determination of fosinopril sodium (FOS) and hydrochlorothiazide (HCZ) in the presence of an HCZ impurity, chlorothiazide (CZ). The first method (I) was the ratio difference spectrophotometric method (RD), in which a standard spectrum of 8 mu g mL(-1) HCZ was used as a divisor, and the difference in amplitude value…
2019	One-Pot Three-Component Synthesis and Molecular Docking of Some Novel 2-Thiazolyl Pyridines as Potent Antimicrobial Agents	0	irrelvant	10.2174/1389557518666181019124104	F. M. G. Abdelrazek, S. M.;Shaaban, M. E. B.;Rabee, K. A.;El-Shemy, H. N.;Abdallah, A. M.;Metz, P.	BACKGROUND: Thiazoles and pyridines are versatile synthetic scaffolds possessing wide spectrum of biological effects including potential antimicrobial activity. OBJECTIVE: In the efforts to develop suitable antimicrobia drugs, medicinal chemists have focused on thiazole derivatives. A novel series of 2-thiazolyl pyridines was prepared in a one-pot three-component reaction using 2-bromoacetyl pyri…
2019	One-Pot Three-Component Synthesis and Molecular Docking of Some Novel 2-Thiazolyi Pyridines as Potent Antimicrobial Agents	0	irrelvant	10.2174/1389557518666181019124104	F. M. G. Abdelrazek, S. M.;Shaaban, M. E. B.;Rabee, K. A.;El-Shemy, H. N.;Abdallah, A. M.;Metz, P.	Background: Thiazoles and pyridines are versatile synthetic scaffolds possessing wide spectrum of biological effects including potential antimicrobial activity. Objective: In the efforts to develop suitable antimicrobia drugs, medicinal chemists have focused on thiazole derivatives. A novel series of 2-thiazolyl pyridines was prepared in a one pot three-component reaction using 2-bromoacetyl pyri…
2019	Univariate and multivariate spectrophotometric methods for simultaneous determination of avobenzone and octinoxate in pure form and in cosmetic formulations: A comparative study	0	irrelvant	10.1016/j.saa.2018.07.073	A. M. E. Abou Al Alamein, H. M.;El-Din, S. H. S.	Simple, economic and precise spectrophotometric and chemometric techniques were used to determine UV filters namely; avobenzone (AV) and octinoxate (OCT) simultaneously in pure form and in cosmetic formulations in concentration range (2-10 mu g.mL(-1)) for both drugs. The spectrophotometric technique includes five different methods; Method (A) is first derivative (D-1) spectrophotometry at 380.6 …
2019	Self-assembled tannic acid complexes for pH-responsive delivery of antibiotics: Role of drug-carrier interactions	0	irrelvant	10.1016/j.ijpharm.2019.03.009	S. A. A. E. Abouelmagd, N. H.;Amen, O.;Abdelmoez, A.;Mohamed, N. G.	Self-assembled particles, based on non-covalent interactions, are attractive drug carriers with a relatively simple structure and easy preparation. Tannic acid (TA) is an anionic polyphenolic compound with a wide range of molecular interactions and diverse applications in drug delivery research. Here, we propose the use of TA complexes with cationic antibiotics as a new pH-responsive drug carrier…
2019	Whole-Genome and Transcriptional Analysis of Treatment-Emergent Small-Cell Neuroendocrine Prostate Cancer Demonstrates Intraclass Heterogeneity	0	irrelvant	10.1158/1541-7786.Mcr-18-1101	R. R. Q. Aggarwal, D. A.;Huang, J.;Zhang, L.;Beer, T. M.;Rettig, M. B.;Reiter, R. E.;Gleave, M. E.;Thomas, G. V.;Foye, A.;Playdle, D.;Lloyd, P.;Chi, K. N.;Evans, C. P.;Lara, P. N.;Feng, F. Y.;Alumkal, J. J.;Small, E. J.	Therapeutic resistance in metastatic castration-resistant prostate cancer (mCRPC) can be accompanied by treatment-emergent small-cell neuroendocrine carcinoma (t-SCNC), a morphologically distinct subtype. We performed integrative whole-genome and -transcriptome analysis of mCRPC tumor biopsies including paired biopsies after progression, and multiple samples from the same individual. t-SCNC was s…
2019	Molecular mechanisms related to colistin resistance in Enterobacteriaceae	0	review	10.2147/idr.S199844	Z. G. Aghapour, P.;Ganbarov, K.;Bialvaei, A. Z.;Mahmood, S. S.;Tanomand, A.;Yousefi, M.;Asgharzadeh, M.;Yousefi, B.;Kafil, H. S.	Colistin is an effective antibiotic for treatment of most multidrug-resistant Gram-negative bacteria. It is used currently as a last-line drug for infections due to severe Gram-negative bacteria followed by an increase in resistance among Gram-negative bacteria. Colistin resistance is considered a serious problem, due to a lack of alternative antibiotics. Some bacteria, including Pseudomonas aeru…
2019	Evidence of colistin resistance genes (mcr-1 and mcr-2) in wild birds and its public health implication in Egypt	1	egypt mcr	10.1186/s13756-019-0657-5	Z. S. E. Ahmed, E. A.;Khalefa, H. S.;Kadry, M.;Hamza, D. A.	BACKGROUND: Antimicrobial resistance has become one of the most severe global threats to human and veterinary Medicine. colistin is an effective therapeutic agent against multi-drug-resistant pathogens. However, the discovery of transferable plasmids that confer resistance to colistin (mcr-1) has led to challenges in medical science. This study describes the role of wild birds in the harbouring a…
2019	Evidence of colistin resistance genes (<i>mcr</i>-<i>1</i> and <i>mcr</i>-<i>2</i>) in wild birds and its public health implication in Egypt	0	duplicate	10.1186/s13756-019-0657-5	Z. S. E. Ahmed, E. A.;Khalefa, H. S.;Kadry, M.;Hamza, D. A.	Background: Antimicrobial resistance has become one of the most severe global threats to human and veterinary Medicine. colistin is an effective therapeutic agent against multi-drug-resistant pathogens. However, the discovery of transferable plasmids that confer resistance to colistin (mcr-1) has led to challenges in medical science. This study describes the role of wild birds in the harbouring a…
2019	Univariate and multivariate spectrophotometric methods for simultaneous determination of avobenzone and octinoxate in pure form and in cosmetic formulations: A comparative study	0	irrelvant	10.1016/j.saa.2018.07.073	A. M. A. E. Al Alamein, H. M.;El-Din, S. H. S.	Simple, economic and precise spectrophotometric and chemometric techniques were used to determine UV filters namely; avobenzone (AV) and octinoxate (OCT) simultaneously in pure form and in cosmetic formulations in concentration range (2-10 μg·mL(-1)) for both drugs. The spectrophotometric technique includes five different methods; Method (A) is first derivative (D(1)) spectrophotometry at 380.6 n…
2019	Outbreak of colistin-resistant organisms at a tertiary hospital in Riyadh, Saudi Arabia, 2016	1	saudi colistin	10.11604/pamj.2019.34.162.19998	Z. K. Al Mayahi, S.;Amer, H.;Beatty, M.	INTRODUCTION: Multidrug-resistant organisms (MDROs) have been a major concern in King Saud Medical City (KSMC) recently. The number of cases with colistin resistance was growing rapidly in the first half of 2016, challenging the infection control practices and mandating a thorough outbreak investigation. The objective of this study was to determine the extent of the outbreak, identify potential r…
2019	Exploring bacterial resistance in Northern Oman, a foundation for implementing evidence-based antimicrobial stewardship program	0	review	10.1016/j.ijid.2019.04.004	D. A. Al Rahmany, A.;Alreesi, I.;Alzaabi, A.;Alreesi, M.;Pontiggia, L.;Ghazi, I. M.	BACKGROUND: Increasing rate of resistant infections is a challenge to healthcare negatively impacting therapeutic and financial outcomes. Targeted antimicrobial stewardship interventions are needed to counteract this global crisis. On large scale, we sought to identify the prevalence of resistant pathogens and their susceptibility pattern in Northern Oman. MATERIAL AND METHOD: Retrospective analy…
2019	Pyrazolo 1,5-<i>a</i> pyrimidines: A Close Look into their Synthesis and Applications	0	irrelvant	10.2174/1385272823666190410145238	A. Al-Azmi	Pyrazolo[1,5-a]pyrimidines are fused N-heterocyclic systems of a pyrazole. They are considered as a key structural motif in many vital applications, such as medicinal, pharmaceuticals, pesticides, dyes and pigments. Their synthetic routes have escalated dramatically in the last decades. The current review is a recent synthetic survey of pyrazolo[1,5-a]pyrimidines and their applications until rece…
2019	Emergence of clinical mcr-1-positive Escherichia coli in Lebanon	1	mcr lebanon	10.1016/j.jgar.2019.08.019	H. O. Al-Mir, M.;Azar, N.;Madec, J. Y.;Hamze, M.;Haenni, M.
2019	Emergence of clinical <i>mcr</i>-<i>1</i>-positive <i>Escherichia coli</i> in Lebanon	0	duplicate	10.1016/j.jgar.2019.08.019	H. O. Al-Mir, M.;Azar, N.;Madec, J. Y.;Hamze, M.;Haenni, M.
2019	A facile and efficient synthesis of 1,8-dioxodecahydroacridines derivatives catalyzed by cobalt-alanine metal complex under aqueous ethanol media	0	irrelvant	10.1186/s13065-019-0545-3	M. M. M. Alam, A. T.;Assiri, M. A.;Ahmed, S. M.;Fouda, A. M.	A facile and convenient method for the synthesis of acridines and its derivatives was developed through one-pot, three-component condensation reaction of aromatic aldehydes, 5,5-dimethyl-1,3-cyclohexanedione, aryl amines or ammonium acetates in the presence of a catalytic amount of cobalt-alanine metal complex using aqueous ethanol as a reaction medium is reported. The present described novel met…
2019	Complete Genome Sequence of a Colistin-Resistant Uropathogenic Escherichia coli Sequence Type 131 fimH22 Strain Harboring mcr-1 on an IncHI2 Plasmid, Isolated in Riyadh, Saudi Arabia	1	mcr saudi	10.1128/mra.00104-19	M. F. D. Alghoribi, M.;Upton, M.;Al Johani, S. M.;Alzayer, M.;Woodford, N.;Ellington, M. J.;Balkhy, H. H.	We report the complete genome sequence of a colistin-resistant strain of uropathogenic Escherichia coli, isolated in January 2013 at King Abdulaziz Medical City (KAMC), Riyadh, Saudi Arabia. The isolate (named SA186) was sequence type 131 (ST131) and belonged to serotype O25b-H4 and clade B (fimH22).
2019	Complete Genome Sequence of a Colistin-Resistant Uropathogenic <i>Escherichia coli</i> Sequence Type 131 <i>fimH22</i> Strain Harboring <i>mcr</i>-<i>1</i> on an lncHI2 Plasmid, Isolated in Riyadh, Saudi Arabia	0	duplicate	10.1128/mra.00104-19	M. F. D. Alghoribi, M.;Upton, M.;Al Johani, S. M.;Alzayer, M.;Woodford, N.;Ellington, M. J.;Balkhy, H. H.	We report the complete genome sequence of a colistin-resistant strain of uropathogenic Escherichia coli, isolated in January 2013 at King Abdulaziz Medical City (KAMC), Riyadh, Saudi Arabia. The isolate (named SA186) was sequence type 131 (ST131) and belonged to serotype O25b-H4 and Glade B (fimH22).
2019	Virulence gene constellations associated with lethality in Avian Pathogenic E. coli recovered from broiler chickens	1	mcr egypt	10.17582/journal.aavs/2019/7.12.1076.1082	A. E.-M. Ali, A. I. A.;Dahshan, A. H. M.;El-Sawah, A. A.;Nasef, S. A.;Ibrahim, M.	In this study, avian pathogenic E. coli (APEC) isolated from broiler chickens in Fayoum and Beni-Suef governorates in Egypt were morphologically and biochemically identified. Selected isolates were serologically identified, and their antimicrobial susceptibility profiles were determined. Ten isolates from the most predominant serogroups were subjected to virulence and antimicrobial resistance gen…
2019	Study of the Tableting Properties of MCR, a Newly Coprocessed Cellulose-based Direct Compression Excipient	0	irrelvant	10.4274/tjps.galenos.2018.81300	S. Aly	OBJECTIVES: In this work, the aim was to coprocess and evaluate a new cellulose-based direct compression tableting excipient (MCR) of improved functionalities by granulation and slugging from locally extracted microcrystalline cellulose and regenerated cellulose (CRC). MATERIALS AND METHODS: Model tablet formulations of metronidazole (MZ) as a model of nonfreely flowing and directly incompressibl…
2019	An environmental and economic analysis of methanol fuel for a cellular container ship	0	irrelvant	10.1016/j.trd.2019.02.001	N. R. Ammar	In this study, the use of methanol is proposed as an alternative fuel to comply with the international maritime organization (IMO) emission regulations. Environmental and economic analysis of the methanol-diesel dual fuel engine is carried out. As a case study, cellular container ship is investigated. The results show environmental benefits for reducing NOx, SOx, CO, CO2, and PM emissions by 76.7…
2019	Anti-methanogenic effect of rhubarb (Rheum spp.) - An in silico docking studies on methyl-coenzyme M reductase (MCR)	0	irrelvant	10.1016/j.sjbs.2019.06.008	S. S. Arokiyaraj, A.;Shin, H.	The present study explored anti-methanogenic properties of rhubarb compounds using in silico analysis on methyl-coenzyme M reductase (MCR) for identifying its anti-methanogen mechanism. To identify pharmacokinetics of 35 compounds from rhubarb, molecular docking and ADME analysis were performed against MCR using AutoDockVina, FAFDrugs3 and PROTOX programs. Docking results successfully indicated t…
2019	Anti-methanogenic effect of rhubarb (<i>Rheum</i> spp.) - An <i>in silico</i> docking studies on methyl-coenzyme M reductase (MCR)	0	irrelvant	10.1016/j.sjbs.2019.06.008	S. S. Arokiyaraj, A.;Shin, H.	The present study explored anti-methanogenic properties of rhubarb compounds using in silico analysis on methyl-coenzyme M reductase (MCR) for identifying its anti-methanogen mechanism. To identify pharmacokinetics of 35 compounds from rhubarb, molecular docking and ADME analysis were performed against MCR using AutoDockVina, FAFDrugs3 and PROTOX programs. Docking results successfully indicated t…
2019	Targeting microbial resistance: Synthesis, antibacterial evaluation, DNA binding and modeling study of new chalcone-based dithiocarbamate derivatives	0	irrelvant	10.1016/j.bioorg.2019.01.001	M. E.-M. Ayman, S. M.;Habib, E. E.;Al-Rashood, S. T.;Almehizia, A. A.;Alkahtani, H. M.;Hassan, G. S.	New dithiocarbamate chalcone-based derivatives were synthesized, their structures were elucidated using different spectroscopic techniques. They were subjected to antimicrobial screening against selected Gram negative bacteria focusing on microbial resistance. Bacterial resistance was targeted via phosphoethanolamine transferase enzyme. Most of the synthesized compounds showed equal or higher act…
2019	Prevalence and 30-day all-cause mortality of carbapenem-and colistin-resistant bacteraemia caused by Acinetobacter baumannii, Pseudomonas aeruginosa, and Klebsiella pneumoniae: Description of a decade-long trend	1	oman colistin	10.1016/j.ijid.2019.05.004	A. A.-M. Balkhair, Z.;Al'Adawi, B.;Al Busaidi, I.;Taher, H. B.;Al-Siyabi, T.;Al Amin, M.;Hassan, K. S.	BACKGROUND: Bacteraemia due to carbapenem-resistant gram-negative bacteria is challenging. This study examined the burden of carbapenem and colistin resistance in Klebsiella pneumoniae, Pseudomonas aeruginosa, and Acinetobacter baumannii bacteraemia in Oman. METHODS: Adult patients admitted to Sultan Qaboos University Hospital between January 1, 2007 and December 31, 2016 with positive blood cult…
2019	Prevalence and Mechanisms of Carbapenem Resistance Among Acinetobacter baumannii Clinical Isolates in Egypt	1	egypt colistin	10.1089/mdr.2018.0141	A. B. S. Benmahmod, H. S.;Ibrahim, R. H.	The increasing number of carbapenem-resistant Acinetobacter baumannii clinical isolates is a major concern, which restricts therapeutic options for treatment of serious infections caused by this emerging pathogen. The aim of this work is to assess the antimicrobial resistance profile and identify the molecular mechanisms involved in carbapenem resistance in A. baumannii isolated from different cl…
2019	Whole-Genome Sequencing of Multidrug-Resistant Escherichia coli Strains Harboring the mcr-1 Gene, Isolated from Seawater of the Algiers Coast in Algeria	1	mcr algeria	10.1128/mra.00638-19	M. D. Berrazeg, A.;De Keersmaecker, S. C. J.;Verhaegen, B.;Vanneste, K.;Botteldoorn, N.;Roosens, N. H. C.;Mouffok, F.;Drali, R.	Colistin resistance has emerged worldwide and is threatening the treatment efficacy of multiresistant Escherichia coli strains in humans and animals. Here, we communicate the whole-genome sequencing (WGS) of two colistin-resistant E. coli strains, M49 and M78, with genomes sizes of 4,947,168 and 5,178,716 bp, respectively, isolated from seawaters of the Algiers coast.
2019	Whole-Genome Sequencing of Multidrug-Resistant <i>Escherichia coli</i> Strains Harboring the <i>mcr-1</i> Gene, Isolated from Seawater of the Algiers Coast in Algeria	0	duplicate	10.1128/mra.00638-19	M. D. Berrazeg, A.;De Keersmaecker, S. C. J.;Verhaegen, B.;Vanneste, K.;Botteldoorn, N.;Roosens, N. H. C.;Mouffok, F.;Drali, R.	Colistin resistance has emerged worldwide and is threatening the treatment efficacy of multiresistant Escherichia coli strains in humans and animals. Here, we communicate the whole-genome sequencing (WGS) of two colistin-resistant E. coli strains, M49 and M78, with genome sizes of 4,947,168 and 5,178,716 bp, respectively, isolated from seawaters of the Algiers coast.
2019	Bilinear and trilinear algorithms utilizing full and selected variables for resolution and quantitation of four components with overlapped spectral signals in bulk and syrup dosage form	0	irrelvant	10.1016/j.saa.2019.117219	S. A. F. Boltia, A. S.;Musaed, A.;Hegazy, M. A.	Spectrophotometric-assisted chemometric techniques are beneficial for resolving spectral overlapping and are considered comparable to traditional chromatographic methods. In this work, different chemometric approaches were applied for simultaneous determination of Bromhexine HCl (BRHX), Guaifenesin (GUA) and Salbutamol sulphate (SALB) in the presence of Guaiacol (GUAIA), without any prior separat…
2019	Synthesis and biological evaluation of cyanoaziridine phosphine oxides and phosphonates with antiproliferative activity	0	irrelvant	10.1016/j.ejmech.2018.12.002	V. d. R. Carramiñana, A. M. O.;del Burgo, A. V.;de los Santos, J. M.;Palacios, F.	This work reports an efficient diastereoselective synthetic methodology for the preparation of phosphorus substituted cyanoaziridines through the nucleophilic addition of TMSCN, as cyanide source, to the C-N double bond of 2H-azirine derivatives. The aziridine ring, in these novel cyanoaziridines, can be activated by simple N-tosylation or N-acylation. In addition, the cytotoxic effect on cell li…
2019	Synthesis and biological evaluation of cyanoaziridine phosphine oxides and phosphonates with antiproliferative activity	0	irrelvant	10.1016/j.ejmech.2018.12.002	V. O. d. R. Carramiñana, A. M.;Vélez Del Burgo, A.;de Los Santos, J. M.;Palacios, F.	This work reports an efficient diastereoselective synthetic methodology for the preparation of phosphorus substituted cyanoaziridines through the nucleophilic addition of TMSCN, as cyanide source, to the C-N double bond of 2H-azirine derivatives. The aziridine ring, in these novel cyanoaziridines, can be activated by simple N-tosylation or N-acylation. In addition, the cytotoxic effect on cell li…
2019	Emergence of mcr-1-mediated colistin resistance in Escherichia coli isolates from poultry in Algeria	1	mcr algeria	10.1016/j.jgar.2018.12.012	S. L. Chabou, H.;Rolain, J. M.
2019	Emergence of <i>mcr-1</i>-mediated colistin resistance in <i>Escherichia coli</i> isolates from poultry in Algeria	0	irrelvant	10.1016/j.jgar.2018.12.012	S. L. Chabou, H.;Rolain, J. M.
2019	First Report of bla(VIM-4)- and mcr-9-Coharboring Enterobacter Species Isolated from a Pediatric Patient	0	none arab region	10.1128/mSphere.00629-19	K. D. W. Chavda, L. F.;Satlin, M. J.;Hemmert, A. C.;Castanheira, M.;Jenkins, S. G.;Chen, L.;Kreiswirth, B. N.	An Enterobacter hormaechei isolate harboring bla(VIM-4) and mcr-9 was recovered from a pediatric patient in a U.S. hospital. The bla(VIM-4) and mcr-9 genes are carried on the same IncH12 plasmid, pME-1a. The isolate tested susceptible to colistin, without observed induction of colistin resistance. The mcr-9 gene is located between two insertion elements, IS903 and IS1, but lacks the downstream re…
2019	First Report of <i>bla</i><sub>VIM-4</sub>- and <i>mcr</i>-<i>9</i>-Coharboring <i>Enterobacter</i> Species Isolated from a Pediatric Patient	0	duplicate	10.1128/mSphere.00629-19	K. D. W. Chavda, L. F.;Satlin, M. J.;Hemmert, A. C.;Castanheira, M.;Jenkins, S. G.;Chen, L.;Kreiswirth, B. N.	An Enterobacter hormaechei isolate harboring bla(VIM-4) and mcr-9 was recovered from a pediatric patient in a U.S. hospital. The bla(VIM-4) and mcr-9 genes are carried on the same IncH12 plasmid, pME-1a. The isolate tested susceptible to colistin, without observed induction of colistin resistance. The mcr-9 gene is located between two insertion elements, IS903 and IS1, but lacks the downstream re…
2019	Eradication of persister cells of Acinetobacter baumannii through combination of colistin and amikacin antibiotics	0	irrelvant	10.1093/jac/dkz034	E. S. K. Chung, K. S.	OBJECTIVES: Persister cells following antibiotic exposure may cause failure of antibiotic treatment. The synergistic effects of antibiotic combinations with respect to eliminating persister cells were investigated based on their characteristics. METHODS: For Acinetobacter baumannii clinical isolates, persister assays were performed using colistin, amikacin, imipenem and ciprofloxacin in various w…
2019	Illegitimate HIS access by healthcare professionals: scenarios, use cases and audit trail-based detection model	0	irrelvant	10.1016/j.procs.2019.12.229	L. S. C. Correia, R. C.;Rodrigues, P. P.	Healthcare institutions face serious security challenges, namely confidentiality, integrity and availability of patient's data due to the amounts of sensitive data collected on Health Information Systems (HIS) and the complex data management processes in health care. This paper describes scenarios of undue HIS access by staff in healthcare institutions, use cases (UC) that model the activities on…
2019	Investigation of multidrug-resistant ST2 <i>Acinetobacter baumannii</i> isolated from Saint George hospital in Lebanon	1	colistin lebanon	10.1186/s12866-019-1401-2	T. N. A.-B. Dagher, C.;Chabou, S.;Antar, N.;Diene, S. M.;Azar, E.;Rolain, J. M.	BackgroundAcinetobacter baumannii is an opportunistic pathogen causing various nosocomial infections. The spread of multidrug-resistant A. baumannii is a major public health problem. The aim of this study was to investigate the molecular epidemiology and the genetic support of multidrug-resistant A. baumannii isolates collected from Saint-Georges Hospital in Lebanon.MethodsBetween January and Aug…
2019	Colistin induced peripheral neurotoxicity involves mitochondrial dysfunction and oxidative stress in mice	0	irrelvant	10.1007/s11033-019-04646-5	C. T. Dai, S.;Biao, X.;Xiao, X.;Chen, C.;Li, J.	Polymyxin is a critical antibiotic against the infection caused by multidrug-resistant gram-negative bacteria. Neurotoxicity is one of main dose-limiting factors. The present study aimed to investigate the underlying molecular mechanism on colistin induced peripheral neurotoxicity using a mouse model. Forty mice were divided into control, colistin 1-, 3- and 7-day groups, the mice were intravenou…
2019	Prevalence of Extended-Spectrum Beta-Lactamase-Producing Gram-Negative Bacilli and Emergence of mcr-1 Colistin Resistance Gene in Lebanese Swine Farms	1	lebanon mcr	10.1089/mdr.2018.0110	I. F. Dandachi, E.;El-Bazzal, B.;Daoud, Z.;Rolain, J. M.	Livestock are considered reservoirs of multidrug-resistant organisms that can be transferred to humans through direct/indirect routes. Once transmitted, these organisms can be responsible for infections with therapeutic challenges. The aim of this study was to determine the prevalence of extended-spectrum cephalosporin and colistin-resistant Gram-negative bacilli in Lebanese swine farms. In May 2…
2019	Prevalence of Extended-Spectrum Beta-Lactamase-Producing Gram-Negative Bacilli and Emergence of <i>mcr-1</i> Colistin Resistance Gene in Lebanese Swine Farms	0	irrelvant	10.1089/mdr.2018.0110	I. F. Dandachi, E.;El-Bazzal, B.;Daoud, Z.;Rolain, J. M.	Livestock are considered reservoirs of multidrug-resistant organisms that can be transferred to humans through direct/indirect routes. Once transmitted, these organisms can be responsible for infections with therapeutic challenges. The aim of this study was to determine the prevalence of extended-spectrum cephalosporin and colistin-resistant Gram-negative bacilli in Lebanese swine farms. In May 2…
2019	Cost-effectiveness analysis of low versus high dose colistin in the treatment of multi-drug resistant pneumonia: a comment	0	none arab region	10.1007/s11096-019-00822-6	E. T.-G. Davoudi-Monfared, M.
2019	Functional characterization of CNOT3 variants identified in familial adenomatous polyposis adenomas	0	irrelvant	10.18632/oncotarget.27003	R. G. C. S. Delacruz, I. T.;Chang, K.;Miller, B. N.;Reyes-Uribe, L.;Borras, E.;Lynch, P. M.;Taggart, M. W.;Hawk, E. T.;Vilar, E.;Jones, D. A.	Germline mutations in the tumor suppressor Adenomatous Polyposis Coli (APC) define Familial Adenomatous Polyposis (FAP), the genetic predisposition to developing adenomatous polyps. Recent sequencing of FAP adenomas have challenged established dogma that APC mutations alone represent the adenoma mutational landscape because recurrent somatic mutations in non-WNT pathway genes were also discovered…
2019	Characterization of a NDM-1- Encoding Plasmid pHFK418-NDM From a Clinical Proteus mirabilis Isolate Harboring Two Novel Transposons, Tn6624 and Tn6625	0	irrelvant	10.3389/fmicb.2019.02030	D. L. Dong, M.;Liu, Z.;Feng, J.;Jia, N.;Zhao, H.;Zhao, B.;Zhou, T.;Zhang, X.;Tong, Y.;Zhu, Y.	Acquisition of the blaNDM–1 gene by Proteus mirabilis is a concern because it already has intrinsic resistance to polymyxin E and tigecycline antibiotics. Here, we describe a P. mirabilis isolate that carries a pPrY2001-like plasmid (pHFK418-NDM) containing a blaNDM–1 gene. The pPrY2001-like plasmid, pHFK418-NDM, was first reported in China. The pHFK418-NDM plasmid was sequenced using a hybrid ap…
2019	Characterization of phenotypic and genotypic traits of carbapenem-resistant Acinetobacter baumannii clinical isolates recovered from a tertiary care hospital in Taif, Saudi Arabia	0	no colistin resistance	10.2147/idr.S206691	M. F. A. El-Badawy, S. F.;Alghamdi, S. A.;Shohayeb, M. M.	BACKGROUND AND OBJECTIVE: Acinetobacter baumannii (A. baumannii) is a common nosocomial pathogen, which developed multi-drug-resistance to different classes of antibiotics including carbapenems. This study examined ten common carbapenemase genes among 32 carbapenem-resistant A. baumannii clinical isolates recovered from Taif, Saudi Arabia. METHODS: Isolates were phenotypically identified to the g…
2019	Colistin resistance among multidrug-resistant E. coli isolated from Upper Egypt	1	egypt colistin	10.21608/EJMM.2019.282662	M. A. M. El-Mokhtar, S. A.;Shahat, A. A.	Background: The increased rate of resistance among Gram-negative bacteria to β-lactam, quinolone, or aminoglycoside antibiotics has resulted in increased use of colistin antibiotic with the unavoidable risk of emerging resistance and spreading of colistin resistant strains. Objectives: Our study aimed to investigate urinary tract infections for detection of colistin resistance among E. coli strai…
2019	Colistin Susceptibility and the Effect of Colistin-sulfadiazine Combination among Multidrug Resistant E. coli and K. pneumoniae at Egyptian Intensive Care Units	1	egypt colistin	10.21608/EJMM.2019.283225	R. H. G. El-Sokkary, M. G.	Background: Colistin is the last resort for treatment of infections caused by multidrug-resistant Gram-negative bacilli. Objectives: This study aimed to evaluate colistin susceptibility among multidrug resistant E. coli and K. pneumoniae isolates, to determine the prevalence of mcr-1& mcr-2 genes carrying isolates and to evaluate the synergistic activity of colistin in combination with the sulfad…
2019	Colistin resistance in Acinetobacter baumannii isolated from critically ill patients: clinical characteristics, antimicrobial susceptibility and outcome	1	colistin saudi	10.4314/ahs.v19i3.13	B. F. Elham, A.	BACKGROUND: Acinetobacter baumannii (AB) is increasingly becoming a clinically relevant organism due to the rising number of associated nosocomial infections. The therapeutic options are extremely minimal because of its ability to develop resistance to all available antimicrobials, including colistin (CST). Data on the clinical and microbiological characteristics of colistin-resistant A. baumanni…
2019	Plazomicin: A Novel Aminoglycoside for the Treatment of Resistant Gram-Negative Bacterial Infections	0	irrelvant	10.1007/s40265-019-1054-3	K. A. Eljaaly, A.;Alshehri, S.;Ortwine, J. K.;Pogue, J. M.	Plazomicin is a novel semisynthetic parenteral aminoglycoside that inhibits bacterial protein synthesis. It was approved by the United States Food and Drug Administration for use in adults with complicated urinary tract infections (cUTI), including pyelonephritis. Plazomicin displays potent in vitro activity against Enterobacteriaceae, including both extended-spectrum β-lactamase-producing and ca…
2019	RBP7 is a clinically prognostic biomarker and linked to tumor invasion and EMT in colon cancer	0	irrelvant	10.7150/jca.35180	M. B. Elmasry, L.;Engel, J.;Jung, A.;Kirchner, T.;Horst, D.	RBP7 is a member of the cellular retinol-binding protein (CRBP) family and previous data suggested a link between CRBPs and the malignant transformation of colon cancer cells. Here, we investigated the potential of RBP7 as a predictive biomarker for patients with colon cancer and determined its functional relevance for tumor progression. We analyzed RBP7 protein and mRNA expression in independent…
2019	Study of mcr-1 Gene-Mediated Colistin-Resistance in Gram-Negative Isolates in Egypt	1	egypt mcr	10.21608/EJMM.2019.282890	M. M. M. A.-E. Emara, M. M. E.;Abo Elnasr, L. M.;Elfeky, A. A. E. E.	Background: The re-use of colistin (last-resort drug) to treat infections caused by resistant Gram-negative bacteria, has led to the emergence of a serious resistance against colistin. A new transferable plasmid-mediated colistin-resistance gene (mcr-1) has been described globally. Screening for such gene will provide an aiding step to explore the extent of colistin-resistance in Egypt. Objective…
2019	Interaction Between MUC1 and STAT1 Drives IFITM1 Overexpression in Aromatase Inhibitor-Resistant Breast Cancer Cells and Mediates Estrogen-Induced Apoptosis	0	irrelvant	10.1158/1541-7786.Mcr-18-0916	T. E. L. Escher, A. J.;Geanes, E. S.;Walter, K. R.;Tawfik, O.;Hagan, C. R.;Lewis-Wambi, J.	The human oncoprotein, mucin 1 (MUC1), drives tumorigenesis in breast carcinomas by promoting epithelial-to-mesenchymal transition (EMT), epigenetic reprogramming, and evasion of immune response. MUC1 interacts with STAT1, through JAK/STAT signaling, and stimulates transcription of IFN-stimulated genes, specifically IFN-induced transmembrane protein 1 (IFITM1). Our laboratory has previously shown…
2019	Risperidone effects on heterochromatin: the role of kinase signaling	0	irrelvant	10.1111/cei.13250	B. C. Feiner, K. A.;Melbourne, J. K.;Rosen, C.;Sharma, R. P.	Epigenetic effects of anti-psychotic medications are poorly understood. We have appropriated a model whereby heterochromatin is established through 24- or 48-h lipopolysaccharide (LPS) treatment, and tested the epigenetic effects of risperidone along the adenylyl cyclase/protein kinase A (AC/PKA) pathway in human liposarcoma cells that express the LPS-sensitive Toll-like receptor (TLR)-4. Human S…
2019	Emergence and Comparative Genomics Analysis of Extended-Spectrum-β-Lactamase-Producing Escherichia coli Carrying mcr-1 in Fennec Fox Imported from Sudan to China	1	mcr imported from sudan	10.1128/mSphere.00732-19	C. W. Feng, P.;Xu, H.;Chi, X.;Li, S.;Yu, X.;Lin, X.;Wu, S.;Zheng, B.	The aim of this study was to investigate the occurrence and genomic characteristics of extended-spectrum-β-lactamase-producing Escherichia coli (ESBL-EC) in fennec fox imported from Sudan to China. We screened 88 fecal samples from fennec fox for ESBL-EC, using cefotaxime- and meropenem-supplemented selective medium. Antimicrobial susceptibility testing was performed by the agar dilution method e…
2019	Emergence and Comparative Genomics Analysis of Extended-Spectrum-β-Lactamase-Producing <i>Escherichia coli</i> Carrying <i>mcr</i>-<i>1</i> in Fennec Fox Imported from Sudan to China	0	duplicate	10.1128/mSphere.00732-19	C. Y. W. Feng, P. P.;Xu, H.;Chi, X. H.;Li, S.;Yu, X.;Lin, X. M.;Wu, S. Q.;Zheng, B. W.	The aim of this study was to investigate the occurrence and genomic characteristics of extended-spectrum-beta-lactamase-producing Escherichia colt (ESBL-EC) in fennec fox imported from Sudan to China. We screened 88 fecal samples from fennec fox for ESBL-EC, using cefotaxime- and meropenem-supplemented selective medium. Antimicrobial susceptibility testing was performed by the agar dilution metho…
2019	A permeability-increasing drug synergizes with bacterial efflux pump inhibitors and restores susceptibility to antibiotics in multi-drug resistant Pseudomonas aeruginosa strains	0	irrelvant	10.1038/s41598-019-39659-4	R. S. Ferrer-Espada, H.;Pitts, B.;Stewart, P. S.;Sánchez-Gómez, S.;Martínez-de-Tejada, G.	Resistance to antibiotics poses a major global threat according to the World Health Organization. Restoring the activity of existing drugs is an attractive alternative to address this challenge. One of the most efficient mechanisms of bacterial resistance involves the expression of efflux pump systems capable of expelling antibiotics from the cell. Although there are efflux pump inhibitors (EPIs)…
2019	Correlation among monitoring methods of surface cleaning and disinfection in outpatient facilities	0	irrelvant	10.1590/1982-0194201900039	M. C. R. F. Furlan, A. M.;Rigotti, M. A.;Guerra, O. G.;Frota, O. P.;de Sousa, A. F. L.;de Andrade, D.	Objectives: To evaluate the correlation among microbiological culture, ATP bioluminescence assay, and visual inspection in monitoring the effectiveness of surface cleaning and disinfection in an outpatient facility and determine the ATP bioluminescence cutoff capable of indicating a clean surface regarding microbiological evaluation. Methods: Exploratory, cross-sectional, and correlation study co…
2019	Evaluation of disinfection of surfaces at an outpatient unit before and after an intervention program	0	irrelvant	10.1186/s12879-019-3977-4	M. C. R. F. Furlan, A. M.;Barcelos, L. D.;Rigotti, M. A.;de Sousa, A. F. L.;dos Santos, A. G.;de Andrade, D.;de Almeida, M. T. G.;Barreto, M. D.	BackgroundCleaning and disinfection processes must be improved so that there is a reduction in environmental contamination of frequent-contact surfaces. The objective of this study was to evaluate cleaning and disinfection of surfaces at a specialized healthcare unit after an intervention program.MethodsExploratory, longitudinal, and correlational study carried out in a medium-complexity clinic. …
2019	Systemic administration of the hyaluronidase-expressing oncolytic adenovirus VCN-01 in patients with advanced or metastatic pancreatic cancer: First-in-human clinical trial	0	irrelvant		R. M. Garcia-Carbonero, M. G.;Gallego, R. A.;Mercade, T. M.;Martinez, M. C. R.;Guillen-Ponce, C.;Vidal, N.;Real, F. X.;Moreno, R.;Maliandi, V.;Mato-Berciano, A.;Bazan-Peregrino, M.;Capella, G.;Alemany, R.;Blasi, E.;Blasco, C.;Cascallo, M.;Salazar, R.
2019	Effect of rifampicin-colistin combination against XDR Acinetobacter baumannii harbouring bla(OXA 23)-like gene and showed reduced susceptibility to colistin at Cairo University Hospital, Cairo, Egypt	1	colistin egypt	10.1080/23744235.2018.1558369	D. H. Ghaith, R.;Dawoud, M. E. E.;Eweis, M.;Metwally, R.;Zafer, M.
2019	An overview of colistin resistance, mobilized colistin resistance genes dissemination, global responses, and the alternatives to colistin: A review	0	review	10.14202/vetworld.2019.1735-1746	M. H. S. Gharaibeh, S. Q.	Colistin, also known as polymyxin E, is an antimicrobial agent that is effective against a variety of Gram-negative bacilli, especially the Enterobacteriaceae family. Recently, the wide dissemination of colistin-resistance has brought strong attention to the scientific society because of its importance as the last resort for the treatment of carbapenem-resistant Enterobacteriaceae infections and …
2019	Expression of adhesin genes and biofilm formation among <i>Klebsiella oxytoca</i> clinical isolates from patients with antibiotic-associated haemorrhagic colitis	0	none arab region	10.1099/jmm.0.000965	A. M. Ghasemian, A. M.;Peerayeh, S. N.;Abadi, A. T. B.;Khodaparast, S.;Mahmood, S. S.	Purpose. Biofilm formation and resistance to last-line antibiotics have restricted chemotherapy options toward infection eradication. Methodology. Fifty K. oxytoca isolates were collected from patients with antibiotic-associated haemorrhagic colitis (AAHC). Antibiotic susceptibility tests were conducted and phenotypic biofilm formation was assessed using microtitre tissue plate (MTP) assay. PCR w…
2019	Expression of adhesin genes and biofilm formation among Klebsiella oxytoca clinical isolates from patients with antibiotic-associated haemorrhagic colitis	0	irrelvant	10.1099/jmm.0.000965	A. M. M. Ghasemian, A.;Najar Peerayeh, S.;Talebi Bezmin Abadi, A.;Khodaparast, S.;Mahmood, S. S.	PURPOSE: Biofilm formation and resistance to last-line antibiotics have restricted chemotherapy options toward infection eradication. METHODOLOGY: Fifty K. oxytoca isolates were collected from patients with antibiotic-associated haemorrhagic colitis (AAHC). Antibiotic susceptibility tests were conducted and phenotypic biofilm formation was assessed using microtitre tissue plate (MTP) assay. PCR w…
2019	Plant chemical genetics reveals colistin sulphate as a SA and NPR1-independent PR1 inducer functioning via a p38-like kinase pathway	0	irrelvant	10.1038/s41598-019-47526-5	V. S. Halder, M. N. S.;Kaschani, F.;Kaiser, M.	In plants, low-dose of exogenous bacterial cyclic lipopeptides (CLPs) trigger transient membrane changes leading to activation of early and late defence responses. Here, a forward chemical genetics approach identifies colistin sulphate (CS) CLP as a novel plant defence inducer. CS uniquely triggers activation of the PATHOGENESIS-RELATED 1 (PR1) gene and resistance against Pseudomonas syringae pv.…
2019	Genomic features of colistin resistant Escherichia coli ST69 strain harboring mcr-1 on IncHI2 plasmid from raw milk cheese in Egypt	1	egypt colistin	10.1016/j.meegid.2019.04.021	A. M. H. Hammad, M.;Gonzalez-Escalona, N.;Abbas, N. H.;Yao, K.;Koenig, S.;Allué-Guardia, A.;Eppinger, M.	There is emerging evidence that food of animal origin may be responsible for the spread of multidrug resistant extraintestinal pathogenic Escherichia coli in the community. Here, we describe the emergence of colistin resistance gene, mcr-1, in a strain belonging to the dominant uropathogenic E. coli ST69 lineage. E. coli strain CFSAN061770 was isolated during monitoring of the popular Egyptian ra…
2019	Genomic features of colistin resistant <i>Escherichia coli</i> ST69 strain harboring <i>mcr</i>-<i>1</i> on IncHI2 plasmid from raw milk cheese in Egypt	0	duplicate	10.1016/j.meegid.2019.04.021	A. M. H. Hammad, M.;Gonzalez-Escalona, N.;Abbas, N. H.;Yao, K.;Koenig, S.;Allué-Guardia, A.;Eppinger, M.	There is emerging evidence that food of animal origin may be responsible for the spread of multidrug resistant extraintestinal pathogenic Escherichia coli in the community. Here, we describe the emergence of colistin resistance gene, mcr-1, in a strain belonging to the dominant uropathogenic E. coli ST69 lineage. E. coli strain CFSAN061770 was isolated during monitoring of the popular Egyptian ra…
2019	The regulation of melanocyte-stimulating hormone on the pigment granule dispersion in the xanthophores and melanophores of the large yellow croaker (Larimichthys crocea)	0	irrelvant	10.1016/j.aquaculture.2019.03.074	J. H. Han, W. S.;Wang, Q.;Zhang, T. T.;Chen, S. X.	The large yellow croaker (Larimichthys crocea) is one of the most valuable economic mariculture fish in China, and its yellowness in skin is considered as the most important traits that determine the market value. The fish skin colors present naturally silvery white during the daytime and golden yellow during the night-time. In the present study, we found that the xanthosomes of xanthophores aggr…
2019	The regulation of melanocyte-stimulating hormone on the pigment granule dispersion in the xanthophores and melanophores of the large yellow croaker (<i>Larimichthys crocea</i>)	0	irrelvant	10.1016/j.aquaculture.2019.03.074	J. H. Han, W. S.;Wang, Q.;Zhang, T. T.;Chen, S. X.	The large yellow croaker (Larimichthys crocea) is one of the most valuable economic mariculture fish in China, and its yellowness in skin is considered as the most important traits that determine the market value. The fish skin colors present naturally silvery white during the daytime and golden yellow during the night-time. In the present study, we found that the xanthosomes of xanthophores aggr…
2019	Development of an integrated RFID-IC technology for on-line viscosity measurements in enhanced oil recovery processes	0	irrelvant	10.1007/s13202-019-0638-5	A. M. A. Hassan, M.;Eissa, M.;Musa, T.;Bruining, H.;Zitha, P.	This paper deals with on line viscosity measurements using integrated circuit technology, and is building on a previous paper on the use radio frequency identifier (RFID) technology for determining dielectric coefficients. It is asserted that the progress in RFID technology and integrated circuits, in particular in micro–electro–mechanical system (MEMS) makes it possible to combine them to perfor…
2019	mcr-1 encoding colistin resistance in CTX-M-1/CTX-M-15- producing Escherichia coli isolates of bovine and caprine origins in Tunisia. First report of CTX-M-15-ST394/D E. coli from goats	1	tunisia mcr	10.1016/j.cimid.2019.101366	B. S. Hassen, B.;Abbassi, M. S.;Ruiz-Ripa, L.;Mama, O. M.;Hassen, A.;Hammami, S.;Torres, C.	The objective of this study was to isolate and characterize ESBL-producing Escherichia coli (ESBL-EC) from raw bovine and caprine milk samples, as well as from bovine faeces in Tunisia. Therefore, 120 bovine faecal samples and 9 caprine raw milk samples were collected from 2 extensive dairy-cow-farms and 5 ovine farms, respectively. In addition, 94 raw bovine milk samples, from containers and hol…
2019	<i>mcr-</i>1 encoding colistin resistance in CTX-M-1/CTX-M-15-producing <i>Escherichia coli</i> isolates of bovine and caprine origins in Tunisia. First report of CTX-M-15-ST394/D <i>E. coli</i> from goats	0	duplicate	10.1016/j.cimid.2019.101366	B. S. Hassen, B.;Abbassi, M. S.;Ruiz-Ripa, L.;Mama, O. M.;Hassen, A.;Hammami, S.;Torres, C.	The objective of this study was to isolate and characterize ESBL-producing Escherichia coil (ESBL-EC) from raw bovine and caprine milk samples, as well as from bovine faeces in Tunisia. Therefore, 120 bovine faecal samples and 9 caprine raw milk samples were collected from 2 extensive dairy-cow-farms and 5 ovine farms, respectively. In addition, 94 raw bovine milk samples, from containers and hol…
2019	Modeling and optimization of a novel RP-UPLC and MCR spectrophotometric methods for simultaneous determination of five cephalosporins in spiked human plasma: Application to lean six sigma thinking hats and antimicrobial activity	0	irrelvant	10.1016/j.microc.2019.104161	M. E. M. M. Hassouna, M. A.	Novel, rapid, simple and sensitive RP-UPLC and spectrophotometric methods were optimized and validated for simultaneous determination and separation of Cephalexin (CPH), Cefaclor (CFC), Cefixime (CFX) and Cefdinir (CFR) in pharmaceutical dosage forms using Ceftazidime (CFZ) as internal standard spiked with human plasma and application to lean six sigma methodologies and antimicrobial activity. Mi…
2019	Chemometrics-assisted determination of Sudan dyes using zinc oxide nanoparticle-based electrochemical sensor	0	irrelvant	10.1016/j.foodchem.2018.12.132	M. G. Heydari, S. M.;Khoobi, A.	Multivariate curve resolution-alternating least squares (MCR-ALS) assisted with electrochemical techniques was applied for simultaneous determination of Sudan II and III at a surface of zinc oxide nanoparticles (ZnONPs) modified carbon paste electrode. Characterization of the ZnONPs and the nanostructured modified electrode was performed by X-ray diffraction (XRD), scanning electron microscopy (S…
2019	Proof of concept clinical study by US-guided intratumor injection of VCN-01, an oncolytic adenovirus expressing hyaluronidase in patients with pancreatic cancer	0	irrelvant		M. B.-P. Hidalgo, M.;Laquente, B.;Gallego, R. A.;Mato-Berciano, A.;Giménez-Alejandre, M.;Maliandi, V.;Martinez, M. C. R.;Moreno, R.;Morell, M.;Perez-Carreras, M.;Gornals, J.;Prados, S.;Capella, G.;Alemany, R.;Salazar, R.;Blasi, E.;Blasco, C.;Cascallo, M.;Garcia-Carbonero, R.
2019	First report of the plasmid-borne colistin resistance gene (mcr-1) in Proteus mirabilis isolated from a toddler in non-clinical settings	1	mcr lebanon	10.1016/j.idcr.2019.e00651	Z. K. Hmede, , II	We report the detection of a plasmid-borne mobile colistin-resistance-gene, mcr-1, in Proteus mirabilis, a known community and hospital pathogen, that was isolated from a toddler (2 years old) in the community in Lebanon. To our knowledge, this is the first report of the occurrence of mcr-1 in human-associated P. mirabilis as well as mcr-1 in humans in the Lebanese community.
2019	First report of the plasmid-borne colistin resistance gene (mcr-1) in Proteus mirabilis isolated from a toddler in non-clinical settings	0	irrelvant	10.1016/j.idcr.2019.e00651	Z. K. Hmede, I. I.	We report the detection of a plasmid-borne mobile colistin-resistance-gene, mcr-1, in Proteus mirabilis, a known community and hospital pathogen, that was isolated from a toddler (2 years old) in the community in Lebanon. To our knowledge, this is the first report of the occurrence of mcr-1 in human-associated P. mirabilis as well as mcr-1 in humans in the Lebanese community. © 2019 The Author(s)
2019	First report of the plasmid-borne colistin resistance gene (<i>mcr</i>-<i>1</i>) in <i>Proteus mirabilis</i> isolated from a toddler in non-clinical settings	0	irrelvant	10.1016/j.idcr.2019.e00651	Z. K. Hmede, , II	We report the detection of a plasmid-borne mobile colistin-resistance-gene, mcr-1, in Proteus mirabilis, a known community and hospital pathogen, that was isolated from a toddler (2 years old) in the community in Lebanon. To our knowledge, this is the first report of the occurrence of mcr-1 in human-associated P. mirabilis as well as mcr-1 in humans in the Lebanese community. (C) 2019 The Author(…
2019	Emergence of plasmid-borne colistin resistance gene mcr-1 in multidrug-resistant Escherichia coli isolated from irrigation water in Lebanon	1	mcr lebanon	10.1016/j.ijantimicag.2019.05.005	Z. S. Hmede, A. A. A.;Jaafar, H.;Kassem,, II
2019	Emergence of plasmid-borne colistin resistance gene mcr-1 in multidrug-resistant Escherichia coli isolated from irrigation water in Lebanon	0	irrelvant	10.1016/j.ijantimicag.2019.05.005	Z. S. Hmede, A. A. A.;Jaafar, H.;Kassem, I. I.
2019	Emergence of plasmid-borne colistin resistance gene <i>mcr</i>-<i>1</i> in multidrug-resistant <i>Escherichia coli</i> isolated from irrigation water in Lebanon	0	irrelvant	10.1016/j.ijantimicag.2019.05.005	Z. S. Hmede, A. A.;Jaafar, H.;Kassem,, II
2019	Correction to: The effect of beta blocker withdrawal on adenosine myocardial perfusion imaging	0	irrelvant	10.1007/s12350-019-01593-3	C. P. Hoffmeister, R.;Weise, R.;Burchert, W.;Lindner, O.	Regrettably the original version of the above article contained errors in Table 2 and wrong values in the text. The corrected table is presented here and the values which have been corrected now appear in bold text. Page 1223 abstract Global MBF showed an increase from 180.2 ± 59.9 to 193.6 ± 60.8 mL minute/100 g (P = .002) after beta blocker withdrawal. Page 1225 Mean systolic and mean diastolic…
2019	Correction to: The effect of beta blocker withdrawal on adenosine myocardial perfusion imaging (Journal of Nuclear Cardiology, (2014), 21, 6, (1223-1229), 10.1007/s12350-014-9952-y)	0	irrelvant	10.1007/s12350-019-01593-3	C. P. Hoffmeister, R.;Weise, R.;Burchert, W.;Lindner, O.	Regrettably the original version of the above article contained errors in Table 2 and wrong values in the text. The corrected table is presented here and the values which have been corrected now appear in bold text. Page 1223 abstract Global MBF showed an increase from 180.2 ± 59.9 to 193.6 ± 60.8 mL minute/100 g (P =.002) after beta blocker withdrawal. Page 1225 Mean systolic and mean diastolic …
2019	The effect of beta blocker withdrawal on adenosine myocardial perfusion imaging (vol 21, pg 1223, 2014)	0	irrelvant	10.1007/s12350-019-01593-3	C. P. Hoffmeister, R.;Weise, R.;Burchert, W.;Lindner, O.	Regrettably the original version of the above article contained errors in Table2 and wrong values in the text. The corrected table is presented here and the values which have been corrected now appear in bold text. Page 1223 abstract Global MBF showed an increase from 180.2 +/- 59.9 to 193.6 +/- 60.8mLminute/100 g (P=.002) after beta blocker withdrawal. Page 1225 Mean systolic and mean diastolic …
2019	Insights into the ecological roles and evolution of methyl-coenzyme M reductase-containing hot spring Archaea	0	irrelvant	10.1038/s41467-019-12574-y	Z. S. W. Hua, Y. L.;Evans, P. N.;Qu, Y. N.;Goh, K. M.;Rao, Y. Z.;Qi, Y. L.;Li, Y. X.;Huang, M. J.;Jiao, J. Y.;Chen, Y. T.;Mao, Y. P.;Shu, W. S.;Hozzein, W.;Hedlund, B. P.;Tyson, G. W.;Zhang, T.;Li, W. J.	Several recent studies have shown the presence of genes for the key enzyme associated with archaeal methane/alkane metabolism, methyl-coenzyme M reductase (Mcr), in metagenome-assembled genomes (MAGs) divergent to existing archaeal lineages. Here, we study the mcr-containing archaeal MAGs from several hot springs, which reveal further expansion in the diversity of archaeal organisms performing me…
2019	Prevalence of Acinetobacter baumannii in Saudi Arabia: risk factors, antimicrobial resistance patterns and mechanisms of carbapenem resistance	0	review	10.1186/s12941-018-0301-x	M. E. Ibrahim	Acinetobacter baumannii is an important opportunistic pathogen due to its capabilities for developing mechanisms of resistance to a wide range of antimicrobial agents including carbapenems. This review described the risk factors, antimicrobial susceptibility and mechanisms of carbapenem resistance of A. baumannii from different geographical regions of Saudi Arabia. Several factors including compl…
2019	On a collision course: The availability and use of colistin-containing drugs in human therapeutics and food-animal farming in Lebanon	0	irrelvant	10.1016/j.jgar.2019.01.019	Kassem, II;Hijazi, M. A.;Saab, R.
2019	In vivo activity of co-trimoxazole combined with colistin against Acinetobacter baumannii producing OXA-23 in a Galleria mellonella model	1	egypt colistin	10.1099/jmm.0.000872	M. A. F. M. Khalil, S. S.;Hefzy, E. M.	OBJECTIVES: Acinetobacter baumannii is a critical nosocomial pathogen. A. baumannii infections have become a grave challenge due to their ability to develop resistance to different antimicrobial agents. The current study aimed to evaluate the potential synergism and bactericidal activity of a combination of colistin and cotrimoxazole against carbapenem-resistant A. baumannii (CRAB) in a Galleria …
2019	Sequential Multicomponent Synthesis of 2-(Imidazo 1,5-α pyridin-1-yl)-1,3,4-Oxadiazoles	0	irrelvant	10.1002/ejoc.201801880	S. K. Kurhade, M.;Sutanto, F.;Kurpiewska, K.;Kalinowska-Tluscik, J.;Dömling, A.	A 21 membered library of 2-(imidazo[1,5-alpha]pyridine-1-yl)-1,3,4-oxadiazoles is synthesized in an unprecedented short sequence starting from an Ugi tetrazole reaction with a cleavable isocyanide component. The intermediate tetrazole is subjected to an acetic anhydride-mediated cyclization, followed by a Huisgen-type rearrangement with acyl chlorides to afford the imidazopyridine-oxadiazole bis-…
2019	A Meta-Analysis of Higher-risk Myelodysplastic Syndrome Trials to Evaluate the Relationship between Short-term Endpoints and Overall Survival	0	irrelvant	10.7150/jca.33175	A. S. Kurumaddali, A. H.;Agarwal, S. K.	Background: The objective of this work was to evaluate the relationship between the response rates and median overall survival (OS) in higher-risk myelodysplastic syndrome (HR-MDS) to determine whether response rates could be used as predictors of median OS. Methods: Relevant MDS clinical trials were identified through a review of published literature. Weighted linear regression was performed wit…
2019	Factors associated with motoric cognitive risk syndrome among low-income older adults in Malaysia	0	irrelvant	10.1186/s12889-019-6869-z	H. J. L. Lau, A. F. M.;Shahar, S.;Badrasawi, M.;Clark, B. C.	BackgroundMotoric cognitive risk (MCR) syndrome is characterized by slow gait and memory complaints that could be used to predict an increased risk of dementia. This study aims to determine the MCR syndrome and its risk factors among low-income (B40) older adults in Malaysia.MethodsData from TUA cohort study involving 1366 older adults (aged 60years and above) categorized as low-income were analy…
2019	Factors associated with motoric cognitive risk syndrome among low-income older adults in Malaysia	0	irrelvant	10.1186/s12889-019-6869-z	H. M. L. Lau, A. F.;Shahar, S.;Badrasawi, M.;Clark, B. C.	BACKGROUND: Motoric cognitive risk (MCR) syndrome is characterized by slow gait and memory complaints that could be used to predict an increased risk of dementia. This study aims to determine the MCR syndrome and its risk factors among low-income (B40) older adults in Malaysia. METHODS: Data from TUA cohort study involving 1366 older adults (aged 60 years and above) categorized as low-income were…
2019	Metvan, bis(4,7-Dimethyl-1,10-phenanthroline)sulfatooxidovanadium(IV): DFT and Spectroscopic Study-Antitumor Action on Human Bone and Colorectal Cancer Cell Lines	0	irrelvant	10.1007/s12011-018-1597-2	I. E. R. León, M. C.;Franca, C. A.;Parajón-Costa, B. S.;Baran, E. J.	The complex bis(4,7-dimethyl-1,10-phenantroline)sulfatooxidovanadium(IV), commonly known as Metvan, was prepared using a known synthetic procedure. Its optimized molecular structure was obtained by DFT calculations, as it was impossible to grow single crystals adequate for a crystallographic study. The complex was also characterized by a detailed analysis of its infrared spectrum, supported by th…
2019	[Application value of colonoscopic assessment in "watch and wait" strategy for mid-lower rectal cancer after neoadjuvant chemoradiotherapy]	0	irrelvant	10.3760/cma.j.issn.1671-0274.2019.07.009	S. J. W. Li, L.;Zhang, X. Y.;Li, Y. H.;Li, Z. W.;Wu, Q.;Sun, Y. S.;Wu, A. W.	Objective: To investigate the value of colonoscopic assessment in "watch and wait" strategy for mid-lower rectal cancer after neoadjuvant chemoradiotherapy (nCRT). Methods: A single-center retrospective case series study was performed. Database of mid-lower rectal cancer patients at Department of Gastrointestinal Oncology, Peking University Cancer Hospital & Institute from March 2011 to June 2017…
2019	Epidemiology and Whole-Genome Analysis of NDM-1-Producing Klebsiella pneumoniae KP3771 from Tunisia	0	no colistin resistance	10.1089/mdr.2018.0204	W. G. Mansour, R.;Jaidane, N.;Messaoudi, A.;Charfi, K.;Ben Romdhane, L.;Bel Haj Khalifa, A.;Khedher, M.;Boujaafar, N.;Bouallègue, O.;Mammeri, H.	Objectives: The whole-genome sequence (WGS) of Klebsiella pneumoniae KP3771 isolate was characterized. This strain was recovered from the urine sample of an 80-year-old man hospitalized in an intensive care unit of the University Hospital Tahar Sfar in Tunisia. Materials and Methods: WGS using a MiSeq platform was used. The assembled genome was subjected to several software analyses. Results: K. …
2019	Cohort Profile: Design and methods of the PREDIMED-Plus randomized trial	0	irrelvant	10.1093/ije/dyy225	M. A. B.-C. Martínez-González, P.;Corella, D.;Bulló, M.;Fitó, M.;Vioque, J.;Romaguera, D.;Martínez, J. A.;Warnberg, J.;Lopez-Miranda, J.;Estruch, R.;Bueno-Cavanillas, A.;Aros, F.;Tur, J. A.;Tinahones, F.;Serra-Majem, L.;Martin, V.;Lapetra, J.;Vazquez, C.;Pinto, X.;Vidal, J.;Daimiel, L.;Delgado-Rodriguez, M.;Matia, P.;Ros, E.;Fernandez-Aranda, F.;Botella, C.;Portillo, M.;Lamuela-Raventós, R. M.;Ma…
2019	Candida glabrata complex from patients with healthcare-associated infections in Mansoura University Hospitals, Egypt: distribution, antifungal susceptibility and effect of fluconazole and polymyxin B combination	0	irrelvant	10.18683/germs.2019.1167	G. S. Mashaly, R.	INTRODUCTION: Candida glabrata complex is composed of three cryptic species, Candida glabrata sensu stricto, C. bracarensis and C. nivariensis. Its reduced susceptibility to fluconazole is responsible for treatment failure of its infections. Combination therapy is recommended to treat these resistant strains. This study assessed the distribution of C. glabrata complex collected from patients in M…
2019	Easy installation of 1,2,3-triazoles or iodo-1,2,3-triazoles onto indole-fused oxazinones via CuAAC-based MCR in the presence of 18-crown-6	0	irrelvant	10.1080/00397911.2019.1611857	A. R.-Y. Mayooufi, M.;Carcenac, Y.;Thibonnet, J.	An efficient protocol was developed to prepare indole-fused oxazinones using silver nitrate. The latter substrates were subjected to multicomponent reactions in the presence of 18-crown-6, which afforded diverse new heterocycles based on an indole-fused oxazinone-1,2,3-triazole scaffold. [GRAPHICS] .
2019	Establishing the feasibility, acceptability and preliminary efficacy of a multi-component behavioral intervention to reduce pain and substance use and improve physical performance in older persons living with HIV	0	irrelvant	10.1016/j.jsat.2019.02.003	A. A. L. Moore, J. E.;Glasner, S.;Karlamangla, A.;Kuerbis, A.;Preciado, D.;Jenkins, J.;Dominguez, B. X.;Candelario, J.;Liao, D. H.;Tang, L. Q.;Reid, M. C.	Older persons living with HIV (PLWH), often defined as age 50 years and older, are a rapidly growing population, with high rates of chronic pain, substance use, and decreased physical functioning. No interventions currently exist that address all three of these health outcomes simultaneously. An 8-week behavioral intervention combining cognitive -behavioral therapy and tai chi reinforced with tex…
2019	The first report of emerging mobilized colistin-resistance (<i>mcr</i>) genes and ERIC-PCR typing in <i>Escherichia coli</i> and <i>Klebsiella pneumoniae</i> clinical isolates in southwest Iran	0	irrelvant	10.2147/idr.S192597	M. E. Moosavian, N.	Background: The emergence of the plasmid-mediated mcr colistin-resistance gene in bacteria poses a potential threat for treatment of patients, especially when hospitalized. The aims of this study were to search for the presence of mcr-1 and mcr-2 genes among colistin-resistant Escherichia coli (E. coli) and Klebsiella pneumoniae (K. pneumoniae) isolates from clinical specimens and to determine th…
2019	Eco-Friendly Pharmaceutical Analysis of Multicomponent Drugs Coformulated in Different Dosage Forms Using Multivariate Curve Resolution and Partial Least Squares: A Comparative Study	0	irrelvant	10.5740/jaoacint.18-0149	A. S. Mostafa, H.;Almousa, M.;Al Sheqawi, M.;Almousa, M.	Background: Considering the environmental impact of analytical procedures necessitates replacing the polluting analytical methods with green alternatives. Objective: This study aims to develop and validate a multivariate curve resolution-alternating least-squares (MCR-ALS) method with correlation constraint for the simultaneous determination of theophylline, ambroxol, and guaifenesin as target an…
2019	Quantitative analysis and resolution of pharmaceuticals in the environment using multivariate curve resolution-alternating least squares (MCR-ALS)	0	irrelvant	10.2478/acph-2019-0011	A. S. Mostafa, H.	The study presents the application of multivariate curve resolution alternating least squares (MCR-ALS) with a correlation constraint for simultaneous resolution and quantification of ketoprofen, naproxen, paracetamol and caffeine as target analytes and triclosan as an interfering component in different water samples using UV-Vis spectrophotometric data. A multivariate regression model using the …
2019	Resistance to critically important antimicrobials in Australian silver gulls (Chroicocephalus novaehollandiae) and evidence of anthropogenic origins	0	irrelvant	10.1093/jac/dkz242	S. S. Mukerji, M.;Truswell, A. V.;Laird, T.;Jordan, D.;Abraham, R. J.;Harb, A.;Barton, M.;O'Dea, M.;Abraham, S.	OBJECTIVES: Antimicrobial resistance (AMR) to critically important antimicrobials (CIAs) amongst Gram-negative bacteria can feasibly be transferred amongst wildlife, humans and domestic animals. This study investigated the ecology, epidemiology and origins of CIA-resistant Escherichia coli carried by Australian silver gulls (Chroicocephalus novaehollandiae), a gregarious avian wildlife species th…
2019	Resistance to critically important antimicrobials in Australian silver gulls (<i>Chroicocephalus novaehollandiae</i>) and evidence of anthropogenic origins	0	irrelvant	10.1093/jac/dkz242	S. S. Mukerji, M.;Truswell, A. V.;Laird, T.;Jordan, D.;Abraham, R. J.;Harb, A.;Barton, M.;O'Dea, M.;Abraham, S.	Objectives: Antimicrobial resistance (AMR) to critically important antimicrobials (CIAs) amongst Gram-negative bacteria can feasibly be transferred amongst wildlife, humans and domestic animals. This study investigated the ecology, epidemiology and origins of CIA-resistant Escherichia coli carried by Australian silver gulls (Chroicocephalus novaehollandiae), a gregarious avian wildlife species th…
2019	Autochthonous case of mobile colistin resistance gene mcr-1 from a uropathogenic Escherichia coli isolate in Sétif Hospital, Algeria	1	mcr algeria	10.1016/j.jgar.2019.10.006	L. Z. S. Nabti, F.;Hadjadj, L.;Ngaiganam, E. P.;Lupande-Mwenebitu, D.;Rolain, J. M.;Diene, S. M.
2019	Autochthonous case of mobile colistin resistance gene <i>mcr</i>-<i>1</i> from a uropathogenic Escherichia coli isolate in Setif Hospital, Algeria	0	duplicate	10.1016/j.jgar.2019.10.006	L. Z. S. Nabti, F.;Hadjadj, L.;Ngaiganam, E. P.;Lupande-Mwenebitu, D.;Rolain, J. M.;Diene, S. M.
2019	Skin Disease Analysis using Digital Image processing	0	irrelvant	10.1109/iccike47802.2019.9004267	M. C. R. B. Navarro, E.;Barfeh, D. P. Y.	This research study is focused on the detection and classification of skin diseases with the use of the Improved Bag of Features Algorithm. The training dataset were gathered from different sources such as Medical Websites, derma clinic, and captured image through Android mobile device. The needed data for this study are the sample images of Acne and Boil both as training dataset and test data. T…
2019	First Detection of Colistin-Resistant Klebsiella pneumoniae in Association with NDM-5 Carbapenemase Isolated from Clinical Lebanese Patients	1	mcr lebanon	10.1089/mdr.2018.0383	T. A. Nawfal Dagher, E.;Al-Bayssari, C.;Chamieh, A. S.;Rolain, J. M.	This study aims to describe the molecular mechanisms of carbapenem and colistin resistance in Klebsiella pneumoniae strains isolated from hospitalized patients in Lebanon. We report in this study the first description of NDM-5 producing carbapenem-resistant K. pneumoniae ST383, as well as the presence of two out of five isolates resistant to colistin due to mutations in the amino acid sequences o…
2019	Investigation of multidrug-resistant ST2 Acinetobacter baumannii isolated from Saint George hospital in Lebanon	1	colistin lebanon	10.1186/s12866-019-1401-2	T. A.-B. Nawfal Dagher, C.;Chabou, S.;Antar, N.;Diene, S. M.;Azar, E.;Rolain, J. M.	BACKGROUND: Acinetobacter baumannii is an opportunistic pathogen causing various nosocomial infections. The spread of multidrug-resistant A. baumannii is a major public health problem. The aim of this study was to investigate the molecular epidemiology and the genetic support of multidrug-resistant A. baumannii isolates collected from Saint-Georges Hospital in Lebanon. METHODS: Between January an…
2019	Cost-effective analysis of low- versus high-dose colistin in the treatment of multi-drug resistant pneumonia in Saudi Arabia	0	irrelvant	10.1007/s11096-019-00783-w	L. H. L. Nazer, J.
2019	Structure and Reactivity of Glycosyl Isocyanides	0	irrelvant	10.1002/ejoc.201801588	C. G. G. Neochoritis, E.;Miraki, M. K.;Zarganes-Tzitzikas, T.;Kurpiewska, K.;Kalinowska-Tluscik, J.;Dömling, A.	3D structural information was obtained from mono-, di- and trisaccharide formamide and isocyanide derivatives by analysis of their X-ray crystal structure and NMR spectroscopy. The isocyanide anomeric effect was observed. Data mining of the Cambridge Structural Database (CSD) was performed and statistically confirmed our findings. Application of the glycoside isocyanides in the synthesis of novel…
2019	Design of indole- and MCR-based macrocycles as p53-MDM2 antagonists	0	irrelvant	10.3762/bjoc.15.45	C. G. M. Neochoritis, M. K.;Abdelraheem, E. M. M.;Surmiak, E.;Zarganes-Tzitzikas, T.;Labuzek, B.;Holak, T. A.;Dömling, A.	Macrocycles were designed to antagonize the protein-protein interaction p53-MDM2 based on the three-finger pharmacophore (FWL25)-W-19-L-23. The synthesis was accomplished by a rapid, one-pot synthesis of indole-based macrocycles based on Ugi macrocyclization. The reaction of 12 different alpha,omega-amino acids and different indole-3-carboxaldehyde derivatives afforded a unique library of macrocy…
2019	Tetrazoles via Multicomponent Reactions	0	irrelvant	10.1021/acs.chemrev.8b00564	C. G. Z. Neochoritis, T.;Dömling, A.	Tetrazole derivatives are a prime class of heterocycles, very important to medicinal chemistry and drug design due to not only their bioisosterism to carboxylic acid and amide moieties but also to their metabolic stability and other beneficial physicochemical properties. Although more than 20 FDA-approved drugs contain 1H or 2H-tetrazole substituents, their exact binding mode, structural biology,…
2019	Isocyanide-Based Multicomponent Reactions of Free Phenylboronic Acids	0	irrelvant	10.1002/ejoc.201901187	C. G. Z.-T. Neochoritis, T.;Novotn, M.;Mitrkov, T.;Wang, Z. F.;Kurpiewska, K.;Kalinowska-Tluscik, J.;Dmling, A.	Boronic acids are amongst the most useful synthetic intermediates, frequently used by modern drug design. However, their access and fast synthesis of libraries are often problematic. We present a methodology on the synthesis of drug-like scaffolds via IMCRs with unprotected phenylboronic acids. To demonstrate an application of our approach, we also performed one-pot Suzuki couplings on the primar…
2019	COMPARISON OF DIVER-OPERATED UNDERWATER PHOTOGRAMMETRIC SYSTEMS FOR CORAL REEF MONITORING	0	irrelvant	10.5194/isprs-archives-XLII-2-W10-143-2019	E. N. Nocerino, F.;Gruen, A.;Troyer, M.;Menna, F.;Brooks, A.;Capra, A.;Castagnetti, C.;Rossi, P.	Underwater photogrammetry is a well-established technique for measuring and modelling the subaquatic environment in fields ranging from archaeology to marine ecology. While for simple tasks the acquisition and processing of images have become straightforward, applications requiring relative accuracy better then 1:1000 are still considered challenging. This study focuses on the metric evaluation o…
2019	Comparative Genome-Scale Metabolic Modeling of Metallo-Beta-Lactamase-Producing Multidrug-Resistant Klebsiella pneumoniae Clinical Isolates	0	irrelvant	10.3389/fcimb.2019.00161	C. J. A. Norsigian, H.;Szubin, R.;Yassin, A. S.;Palsson, BØ;Aziz, R. K.;Monk, J. M.	The emergence and spread of metallo-beta-lactamase-producing multidrug-resistant (MDR) Klebsiella pneumoniae is a serious public health threat, which is further complicated by the increased prevalence of colistin resistance. The link between antimicrobial resistance acquired by strains of Klebsiella and their unique metabolic capabilities has not been determined. Here, we reconstruct genome-scale…
2019	A comparative study of the complete lipopolysaccharide structures and biosynthesis loci of Bordetella avium, B. hinzii, and B. trematum	0	irrelvant	10.1016/j.biochi.2018.12.011	A. M. Novikov, N.;Caroff, M.	A dozen species of human and animal pathogens have been described to date in the Bordetella genus, with the majority being respiratory tract pathogens. Bordetella avium lipopolysaccharides have been shown to be important virulence factors for this bird pathogen. B. hinzii is closely related to the B. avium species, but has also been isolated from humans. B. trematum is associated to ear and blood…
2019	Association of carbapenem and colistin resistance in pathogenic Gram negative bacteria	1	mcr egypt double check	10.22207/JPAM.13.2.09	R. B. Osama, W.;Fadel, S.;Amin, M.	Diseases caused by multidrug-resistant (MDR) bacteria continue to challenge physicians and endanger their patients’ lives. Polymyxins, including colistin, are the last resort antibiotics to treat serious infections caused by carbapenem-resistant bacteria. The aim of this study is to explore the resistance of Gram negative isolates recovered from 200 clinical specimens to carbapenem and colistin a…
2019	Methanogenesis marker protein 10 (Mmp10) from Methanosarcina acetivorans is a radical S-adenosylmethionine methylase that unexpectedly requires cobalamin	0	irrelvant	10.1074/jbc.RA119.007609	M. I. M. Radle, D. V.;Laremore, T. N.;Booker, S. J.	Methyl coenzyme M reductase (MCR) catalyzes the last step in the biological production of methane by methanogenic archaea, as well as the first step in the anaerobic oxidation of methane to methanol by methanotrophic archaea. MCR contains a number of unique post-translational modifications in its α subunit, including thioglycine, 1-N-methylhistidine, S-methylcysteine, 5-C-(S)-methylarginine, and …
2019	Methanogenesis marker protein 10 (Mmp10) from <i>Methanosarcina acetivorans</i> is a radical <i>S</i>-adenosylmethionine methylase that unexpectedly requires cobalamin	0	irrelvant	10.1074/jbc.RA119.007609	M. I. M. Radler, D. V.;Laremore, T. N.;Booker, S. J.	Methyl coenzyme M reductase (MCR) catalyzes the last step in the biological production of methane by methanogenic archaea, as well as the first step in the anaerobic oxidation of methane to methanol by methanotrophic archaea. MCR contains a number of unique post-translational modifications in its alpha subunit, including thioglycine, 1-N-methylhistidine, S-methylcysteine, 5-C-(S)-methylarginine, …
2019	Validated Univariate and Multivariate Spectrophotometric Methods for Simultaneous Determination of Pioglitazone and Glimepiride in their Binary Mixture and in Tablet Preparation	0	irrelvant	10.1080/22297928.2018.1548943	S. M. F. Riad, M.;Rahman, M. H. A.;Atef, D.	Four simple, selective and accurate spectrophotometric univariate methods and two multivariate chemometric methods for resolving pioglitazone (PGZ) and glimepiride(GLM) in binary mixture were proposed, derivative ratio spectrophotometric method (DRSM), ratio difference spectrophotometric method (RDSM), isoabsorptive point coupled with 2nd derivative spectrophotometry (ISO point-D2) and mean cente…
2019	Comparative Genomics Reveals a Well-Conserved Intrinsic Resistome in the Emerging Multidrug-Resistant Pathogen Cupriavidus gilardii	0	irrelvant	10.1128/mSphere.00631-19	C. M. Ruiz, A.;Espejo, M. L.;Cooper, K. K.;Harmon, D. E.	The Gram-negative bacterium Cupriavidus gilardii is an emerging multidrug-resistant pathogen found in many environments. However, little is known about this species or its antibiotic resistance mechanisms. We used biochemical tests, antibiotic susceptibility experiments, and whole-genome sequencing to characterize an environmental C. gilardii isolate. Like clinical isolates, this isolate was resi…
2019	Comparative Genomics Reveals a Well-Conserved Intrinsic Resistome in the Emerging Multidrug-Resistant Pathogen <i>Cupriavidus gilardii</i>	0	irrelvant	10.1128/mSphere.00631-19	C. M. Ruiz, A.;Espejo, M. L.;Cooper, K. K.;Harmon, D. E.	The Gram-negative bacterium Cupriavidus gilardii is an emerging multidrug-resistant pathogen found in many environments. However, little is known about this species or its antibiotic resistance mechanisms. We used biochemical tests, antibiotic susceptibility experiments, and whole-genome sequencing to characterize an environmental C. gilardii isolate. Like clinical isolates, this isolate was resi…
2019	A rare case of Colistin-resistant Salmonella Enteritidis meningitis in an HIV-seropositive patient	0	none arab	10.1186/s12879-019-4391-7	R. M. Rule, N.;Sekyere, J. O.;Kock, M.;Hoosen, A.;Said, M.	Background: Non-typhoidal salmonellae (NTS) have been associated with invasive disease, notably meningitis, in immunocompromised individuals. Infections of this nature carry high rates of morbidity and mortality. Colistin resistance in salmonellae is a rare finding, more so in an invasive isolate such as cerebrospinal fluid (CSF). Colistin resistance has important infection control implications a…
2019	High Genetic Diversity of Enterobacteriaceae Clones and Plasmids Disseminating Resistance to Extended-Spectrum Cephalosporins and Colistin in Healthy Chicken in Tunisia	1	colistin tubnisia	10.1089/mdr.2019.0138	M. M. Saidani, L.;Chaouechi, A.;Tabib, I.;Saras, E.;Soudani, A.;Daaloul-Jedidi, M.;Mamlouk, A.;Ben Chehida, F.;Chakroun, C.;Madec, J. Y.;Haenni, M.	Enterobacteriaceae resistant to extended-spectrum cephalosporins (ESC-R) are listed as "priority pathogens" by the World Health Organization, and the Agri-food sector has regularly been pointed out as a potential source of ESC-R for humans through food consumption and animal handling. Chicken industry and chicken meat have recurrently been under specific scrutiny due to the high proportions of ES…
2019	ESBL- and mcr-1-producing Escherichia coli in veal calves in Tunisia	1	mcr tunisia	10.1016/j.jgar.2019.08.009	M. M. Saidani, L.;Sahmin, E.;Zouaoui, S.;Soudani, A.;Daaloul-Jedidi, M.;Mamlouk, A.;Chehida, F. B.;Madec, J. Y.;Haenni, M.
2019	Various Inc-type plasmids and lineages of Escherichia coli and Klebsiella pneumoniae spreading bla(CTX-M-15,)bla(CTX-M-1) and mcr-1 genes in camels in Tunisia	1	mcr tunisia	10.1016/j.jgar.2019.05.007	M. M. Saidani, L.;Mefteh, J.;Chaouechi, A.;Soudani, A.;Selmi, R.;Dâaloul-Jedidi, M.;Ben Chehida, F.;Mamlouk, A.;Jemli, M. H.;Madec, J. Y.;Haenni, M.	OBJECTIVES: Resistance to extended-spectrum cephalosporins, fluoroquinolones and colistin is under constant scrutiny in food-producing animals worldwide. However, little is known about camels, which provide milk and meat for human consumption, and are attractions for tourists to ride in arid regions. This study assessed the role of camels as potential reservoirs of these resistance determinants. …
2019	Various Inc-type plasmids and lineages of <i>Escherichia coli</i> and <i>Klebsiella pneumoniae</i> spreading <i>bla</i><sub>CTX-M-15</sub>, <i>bla</i><sub>CTX-M-1</sub> and <i>mcr</i>-<i>1</i> genes in camels in Tunisia	0	irrelvant	10.1016/j.jgar.2019.05.007	M. M. Saidani, L.;Mefteh, J.;Chaouechi, A.;Soudani, A.;Selmi, R.;Dâaloul-Jedidi, M.;Ben Chehida, F.;Mamlouk, A.;Jemli, M. H.;Madec, J. Y.;Haenni, M.	Objectives: Resistance to extended-spectrum cephalosporins, fluoroquinolones and colistin is under constant scrutiny in food-producing animals worldwide. However, little is known about camels, which provide milk and meat for human consumption, and are attractions for tourists to ride in arid regions. This study assessed the role of camels as potential reservoirs of these resistance determinants. …
2019	ESBL- and <i>mcr</i>-<i>1</i>-producing <i>Escherichia coli</i> in veal calves in Tunisia	0	irrelvant	10.1016/j.jgar.2019.08.009	M. M. Saidani, L.;Sahmin, E.;Zouaoui, S.;Soudani, A.;Daaloul-Jedidi, M.;Mamlouk, A.;Ben Chehida, F.;Madec, J. Y.;Haenni, M.
2019	Simultaneous Determination of Over-the-Counter Pain Relievers in Commercial Pharmaceutical Products Utilizing Multivariate Curve Resolution-Alternating Least Squares (MCR-ALS) Multivariate Calibration Model	0	irrelvant	10.1155/2019/1863910	H. M. Shaaban, A.;Almatar, Z.;Alsheef, R.;Alrubh, S.	The quality of over-the-counter (OTC) pain relievers is important to ensure the safety of the marketed products in order to maintain the overall health care of patients. In this study, the multivariate curve resolution-alternating least squares (MCR-ALS) chemometric method was developed and validated for the resolution and quantification of the most commonly consumed OTC pain relievers (acetamino…
2019	Early Sedation with Dexmedetomidine in Critically Ill Patients	0	irrelvant	10.1056/NEJMoa1904710	Y. H. Shehabi, B. D.;Bellomo, R.;Arabi, Y. M.;Bailey, M.;Bass, F. E.;Bin Kadiman, S.;McArthur, C. J.;Murray, L.;Reade, M. C.;Seppelt, I. M.;Takala, J.;Wise, M. P.;Webb, S. A.	BACKGROUND: Dexmedetomidine produces sedation while maintaining a degree of arousability and may reduce the duration of mechanical ventilation and delirium among patients in the intensive care unit (ICU). The use of dexmedetomidine as the sole or primary sedative agent in patients undergoing mechanical ventilation has not been extensively studied. METHODS: In an open-label, randomized trial, we e…
2019	Application value of colonoscopic assessment in“watch and wait”strategy for mid-lower rectal cancer after neoadjuvant chemoradiotherapy	0	irrelvant	10.3760/cma.j.issn.1671-0274.2019.07.009	L. L. Shijie, W.;Xiaoyan, Z.;Yongheng, L.;Zhongwu, L.;Qi, W.;Yingshi, S.;Aiwen, W.	Objective To investigate the value of colonoscopic assessment in“watch and wait” strategy for mid-lower rectal cancer after neoadjuvant chemoradiotherapy (nCRT). Methods A single- center retrospective case series study was performed. Database of mid - lower rectal cancer patients at Department of Gastrointestinal Oncology, Peking University Cancer Hospital & Institute from March 2011 to June 2017…
2019	Novel spiro/non-spiro pyranopyrazoles: Eco-friendly synthesis, in-vitro anticancer activity, DNA binding, and in-silico docking studies	0	irrelvant	10.2174/1573407213666170828165512	P. S. Shukla, A.;Fageria, L.;Chowdhury, R.	Background: Cancer being a deadly disease, many reports of new chemical entities are available. Pyranopyrazole (PPZ) compounds have also been disclosed as bioactive molecules but mainly as antimicrobial agents. Based on one previous report and our interest in anticancer drug design, we decided to explore PPZs as anticancer agents. To the best of our knowledge, we found that a comprehensive study,…
2019	Molecular detection of multidrug and colistin-resistant Escherichia coli isolated from house flies in various environmental settings	0	irrelvant	10.2217/fmb-2019-0053	A. H. Sobur, Z. F.;Sabuj, A. A.;Ievy, S.;Rahman, A. T.;El Zowalaty, M. E.;Rahman, T.	Aim: To detect antibiotic-resistant pathogenic Escherichia coli in house flies captured from various environmental settings. Materials & methods: Isolation and identification of E. coli was performed based on culture and PCR. Antimicrobial susceptibility testing was conducted using disk diffusion test. Detection of virulence and antimicrobial resistance genes was carried out using PCR methods. Re…
2019	Facile Generation of Biomimetic-Supported Lipid Bilayers on Conducting Polymer Surfaces for Membrane Biosensing	0	irrelvant	10.1021/acsami.9b10303	H. L. Su, H. Y.;Pappa, A. M.;Hidalgo, T. C.;Cavassin, P.;Inal, S.;Owens, R. M.;Daniel, S.	Membrane biosensors that can rapidly sense pathogen interaction and disrupting agents are needed to identify and screen new drugs to combat antibiotic resistance. Bioelectronic devices have the capability to read out both ionic and electrical signals, but their compatibility with biological membranes is somewhat limited. Supported lipid bilayers (SLBs) have served as useful biomimetics for a myri…
2019	First report on the detection of the plasmid-borne colistin resistance gene mcr-1 in multi-drug resistant E. coli isolated from domestic and sewer waters in Syrian refugee camps in Lebanon	1	mcr lebanon	10.1016/j.tmaid.2019.06.014	A. A. A. K. Sulaiman, , II
2019	First report on the detection of the plasmid-borne colistin resistance gene mcr-1 in multi-drug resistant E. coli isolated from domestic and sewer waters in Syrian refugee camps in Lebanon	0	duplicate	10.1016/j.tmaid.2019.06.014	A. A. A. K. Sulaiman, I. I.
2019	First report on the detection of the plasmid-borne colistin resistance gene <i>mcr</i>-<i>1</i> in multi-drug resistant <i>E</i>. <i>coli</i> isolated from domestic and sewer waters in Syrian refugee camps in Lebanon	0	duplicate	10.1016/j.tmaid.2019.06.014	A. A. K. Sulaiman, , II
2019	LA-MHR: Learning Automata Based Multilevel Heterogeneous Routing for Opportunistic Shared Spectrum Access to Enhance Lifetime of WSN	0	irrelvant	10.1109/jsyst.2018.2818618	S. T. Tanwar, S.;Kumar, N.;Obaidat, M. S.	In wireless sensor networks (WSNs), optimal energy utilization is one of the most crucial issues which needs special attention. It has been observed from the existing literature that communication among sensor nodes (SNs) consumes more energy than computation. Therefore, an efficient mechanism needs to be designed for energy conservation during communication among different SNs. To address these …
2019	Formate Oxidase (FOx) from <i>Aspergillus oryzae</i>: One Catalyst Enables Diverse H<sub>2</sub>O<sub>2</sub>-Dependent Biocatalytic Oxidation Reactions	0	irrelvant	10.1002/anie.201902380	F. W. Tieves, S. J. P.;van Schie, Mmch;Rauch, M. C. R.;Younes, S. H. H.;Zhang, W. Y.;Dong, J. J.;de Santos, P. G.;Robbins, J. M.;Bommarius, B.;Alcalde, M.;Bommarius, A. S.;Hollmann, F.	An increasing number of biocatalytic oxidation reactions rely on H2O2 as a clean oxidant. The poor robustness of most enzymes towards H2O2, however, necessitates more efficient systems for insitu H2O2 generation. In analogy to the well-known formate dehydrogenase to promote NADH-dependent reactions, we here propose employing formate oxidase (FOx) to promote H2O2-dependent enzymatic oxidation reac…
2019	PME and Other ESBL-Positive Multiresistant Pseudomonas aeruginosa Isolated from Hospitalized Patients in the Region of Kurdistan, Iraq	0	no colistin resistance	10.1089/mdr.2018.0036	S. M. van Burgh, D. M.;Ganjo, A. R.;Mansoor, I. Y.;Kok, D. J.;Fatah, M. H.;Alnakshabandi, A. A.;Asad, D.;Hammerum, A. M.;Ng, K.;Klaassen, C.;Goessens, W. H. F.	Nosocomial infections occur worldwide and also in the Kurdistan region. Frequently patients colonized with multiresistant Pseudomonas aeruginosa isolates are encountered in many hospitals. As information is lacking with respect to the mechanisms of resistance responsible for the multiresistant character of the P. aeruginosa isolates and their genetic relationship, isolates were prospectively coll…
2019	Antimicrobial activity of two novel antimicrobial peptides AA139 and SET-M33 against clinically and genotypically diverse Klebsiella pneumoniae isolates with differing antibiotic resistance profiles	0	none arab	10.1016/j.ijantimicag.2019.05.019	H. V.-d. J. van der Weide, D. M. C.;van der Meijden, A.;Boers, S. A.;Kreft, D.;Ten Kate, M. T.;Falciani, C.;Pini, A.;Strandh, M.;Bakker-Woudenberg, Iajm;Hays, J. P.;Goessens, W. H. F.	Colistin is an antimicrobial peptide (AMP) used as a drug of last resort, although plasmid-mediated colistin resistance (MCR) has been reported. AA139 and SET-M33 are novel AMPs currently in development for the treatment of multidrug-resistant (MDR) Gram-negative bacterial infections. As many AMPs have a similar mode of action to colistin, potentially leading to cross-resistance, the antimicrobia…
2019	Antimicrobial activity of two novel antimicrobial peptides AA139 and SET-M33 against clinically and genotypically diverse <i>Klebsiella pneumoniae</i> isolates with differing antibiotic resistance profiles	0	irrelvant	10.1016/j.ijantimicag.2019.05.019	H. V.-d. J. van der Weide, D. M. C.;van der Meijden, A.;Boers, S. A.;Kreft, D.;ten Kate, M. T.;Falciani, C.;Pini, A.;Strandh, M.;Bakker-Woudenberg, Iajm;Hays, J. P.;Goessens, W. H. F.	Colistin is an antimicrobial peptide (AMP) used as a drug of last resort, although plasmid-mediated colistin resistance (MCR) has been reported. AA139 and SET-M33 are novel AMPs currently in development for the treatment of multidrug-resistant (MDR) Gram-negative bacterial infections. As many AMPs have a similar mode of action to colistin, potentially leading to cross-resistance, the antimicrobia…
2019	TiO<sub>2</sub> Photocatalyzed Oxidation of Drugs Studied by Laser Ablation Electrospray Ionization Mass Spectrometry	0	irrelvant	10.1007/s13361-018-2120-x	F. F. van Geenen, M. C. R.;Miikkulainen, V.;Ritala, M.;Zuilhof, H.;Kostiainen, R.;Nielen, M. W. F.	In drug discovery, it is important to identify phase I metabolic modifications as early as possible to screen for inactivation of drugs and/or activation of prodrugs. As the major class of reactions in phase I metabolism is oxidation reactions, oxidation of drugs with TiO2 photocatalysis can be used as a simple non-biological method to initially eliminate (pro)drug candidates with an undesired ph…
2019	Activity Descriptors Derived from Comparison of Mo and Fe as Active Metal for Methane Conversion to Aromatics	0	irrelvant	10.1021/jacs.9b09710	I. O.-C. Vollmer, S.;Aguilar-Tapia, A.;Li, G.;Pidko, E.;Hazemann, J. L.;Kapteijn, F.;Gascon, J.	Producing aromatics directly from the smallest hydrocarbon building block, methane, is attractive because it could help satisfy increasing demand for aromatics while filling the gap created by decreased production from naphtha crackers. The system that catalyzes the direct methane dehydroaromatization (MDA) best so far is Mo supported on zeolite. Mo has shown to outperform other transition metals…
2019	A CsrA-Binding, <i>trans</i>-Acting sRNA of <i>Coxiella burnetii</i> Is Necessary for Optimal Intracellular Growth and Vacuole Formation during Early Infection of Host Cells	0	irrelvant	10.1128/jb.00524-19	S. B. Wachter, M.;Shifflett, K.;Moses, A.;Raghavan, R.;Minnick, M. F.	Coxiella burnetii is an obligate intracellular gammaproteobacterium and zoonotic agent of Q fever. We previously identified 15 small noncoding RNAs (sRNAs) of C. burnetii. One of them, CbsR12 (Coxiella burnetii small RNA 12), is highly transcribed during axenic growth and becomes more prominent during infection of cultured mammalian cells. Secondary structure predictions of CbsR12 revealed four p…
2019	1,3,4-Oxadiazoles by Ugi-Tetrazole and Huisgen Reaction	0	irrelvant	10.1021/acs.orglett.9b02614	Q. M. Wang, K. C.;Konstantinidou, M.;Shishkina, S. V.;Dömling, A.	Easy to perform, functional group tolerant, and short syntheses of the privileged scaffold oxadiazole are highly desired. Here, a metal-free protocol for MCR-based synthesis of 2,5-disubstituted 1,3,4-oxadiazoles via a Ugi-tetrazole/Huisgen sequence was developed. Optimization and scope and limitations of this short and general sequence are described. The reaction was also successfully performed …
2019	Diverse Isoquinoline Scaffolds by Ugi/Pomeranz-Fritsch and Ugi/Schlittler-Muller Reactions	0	irrelvant	10.1021/acs.orglett.9b00778	Y. Z. P. Wang, P.;Kurpiewska, K.;Kalinowska-Tluscik, J.;Dömling, A.	The Pomeranz-Fritsch reaction and its Schlittler-Muller modification were successfully applied in the Ugi postcyclization strategy by using orthogonally protected aminoacetaldehyde diethyl acetal and complementary electron rich building blocks. Several scaffolds, including isoquinolines, carboline, alkaloid-like tetrazole-fused tetracyclic compounds, and benzo[d]azepinone scaffolds, were synthesi…
2019	Genomic insights into the 2016-2017 cholera epidemic in Yemen	1	polymyxin yemen	10.1038/s41586-018-0818-3	F. X. D. Weill, D.;Njamkepo, E.;Almesbahi, A. A.;Naji, M.;Nasher, S. S.;Rakesh, A.;Assiri, A. M.;Sharma, N. C.;Kariuki, S.;Pourshafie, M. R.;Rauzier, J.;Abubakar, A.;Carter, J. Y.;Wamala, J. F.;Seguin, C.;Bouchier, C.;Malliavin, T.;Bakhshi, B.;Abulmaali, H. H. N.;Kumar, D.;Njoroge, S. M.;Malik, M. R.;Kiiru, J.;Luquero, F. J.;Azman, A. S.;Ramamurthy, T.;Thomson, N. R.;Quilici, M. L.	Yemen is currently experiencing, to our knowledge, the largest cholera epidemic in recent history. The first cases were declared in September 2016, and over 1.1 million cases and 2,300 deaths have since been reported(1). Here we investigate the phylogenetic relationships, pathogenesis and determinants of antimicrobial resistance by sequencing the genomes of Vibrio cholerae isolates from the epide…
2019	In Situ Methods for Identifying Reactive Surface Intermediates during Hydrogenolysis Reactions: C-O Bond Cleavage on Nanoparticles of Nickel and Nickel Phosphides	0	irrelvant	10.1021/jacs.9b06112	M. E. A. Witzke, A.;Coonrod, C. L.;Triezenberg, M. D.;Hibbitts, D. D.;Flaherty, D. W.	Identifying individual reactive intermediates within the "zoo" of organometallic species that form on catalytic surfaces during reactions is a long-standing challenge in heterogeneous catalysis. Here, we identify distinct reactive intermediates, all of which exist at low coverages, that lead to distinguishable reaction pathways during the hydrogenolysis of 2-methyltetrahydrofuran (MTHF) on Ni, Ni…
2019	A Nationwide Screen of Carbapenem-Resistant Klebsiella pneumoniae Reveals an Isolate with Enhanced Virulence and Clinically Undetected Colistin Heteroresistance	0	irrelvant	10.1128/aac.00107-19	J. E. B. Wozniak, V. I.;Conley, A. B.;Rishishwar, L.;Burd, E. M.;Satola, S. W.;Hardy, D. J.;Tsay, R.;Farley, M. M.;Jacob, J. T.;Dumyati, G.;Jordan, I. K.;Weiss, D. S.	The convergence of hypervirulence and multidrug resistance in Klebsiella pneumoniae is a significant concern. Here, we report the first screen for hypermucoviscosity, a trait associated with increased virulence, using a U.S. surveillance collection of carbapenem-resistant (CR) K. pneumoniae isolates. We identified one hypermucoviscous isolate, which carried a gene encoding the KPC-3 carbapenemase…
2019	Peripheral Blood T-Cell Fitness Is Diminished in Patients With Pancreatic Carcinoma but Can Be Improved With Homeostatic Cytokines	0	irrelvant	10.1016/j.jcmgh.2019.07.008	J. S. Xu, H.;Li, Y.;Jordan, A. C.;McGettigan, S. E.;Chen, J. H.;Bedoya, F.;Fraietta, J. A.;Gladney, W. L.;Melenhorst, J. J.;Beatty, G. L.
2019	Plasmid-mediated colistin resistance gene mcr-1 in Escherichia coli and Klebsiella pneumoniae isolated from market retail fruits in Guangzhou, China	0	none arab	10.2147/idr.S194635	F. S. Yang, C.;Zheng, X.;Liu, Y.;El-Sayed Ahmed, M. A. E.;Zhao, Z.;Liao, K.;Shi, Y.;Guo, X.;Zhong, R.;Xu, Z.;Tian, G. B.	BACKGROUND: As a result of the growing prevalence of the plasmid-mediated mobile colistin resistance gene mcr-1 among Gram-negative bacteria, the surveillance of mcr-1 has been globally applied. In our study, we aimed to shed light on the possibility of transmission of mcr-1-resistant isolates through market retail fruits. METHODS AND RESULTS: Herein, 133 different fruit surface samples were coll…
2019	Plasmid-mediated colistin resistance gene <i>mcr-1</i> in <i>Escherichia coli</i> and <i>Klebsiella</i> <i>pneumoniae</i> isolated from market retail fruits in Guangzhou, China	0	irrelvant	10.2147/idr.S194635	F. S. Yang, C.;Zheng, X. B.;Liu, Y.;Ahmed, M. A. E.;Zhao, Z. H.;Liao, K.;Shi, Y. L.;Guo, X.;Zhong, R. X.;Xu, Z. M.;Tian, G. B.	Background: As a result of the growing prevalence of the plasmid-mediated mobile colistin resistance gene mcr-1 among Gram-negative bacteria, the surveillance of mcr-1 has been globally applied. In our study, we aimed to shed light on the possibility of transmission of mcr-1-resistant isolates through market retail fruits. Methods and results: Herein, 133 different fruit surface samples were coll…
2019	Chemometrics for resolving spectral data of cephalosporines and tracing their residue in waste water samples	0	irrelvant	10.1016/j.saa.2019.04.081	A. M. E. Yehia, H. T.;Riad, S. M.;Elsaharty, Y. S.	Chemometrics approaches have been used in this work to trace cephalosporins in aquatic system. Principal component regression (PCR), partial least squares (PLS), multivariate curve resolution-alternating least squares (MCR-ALS), and artificial neural networks (ANN) were compared to resolve the severally overlapped spectrum of three selected cephalosporins; cefprozil, cefradine and cefadroxil. The…
2019	Colistin- and Carbapenem-Resistant Klebsiella pneumoniae Clinical_Isolates: Algeria	1	algeria colistin	10.1089/mdr.2018.0147	H. H. Yousfi, L.;Dandachi, I.;Lalaoui, R.;Merah, A.;Amoura, K.;Dahi, A.;Dekhil, M.;Messalhi, N.;Diene, S. M.;Baron, S.;Rolain, J. M.	This study investigates the molecular mechanisms of colistin and carbapenem resistance in Klebsiella pneumoniae ST101 strains. The three K. pneumoniae carried bla(CTX-M-15), bla(TEM-183), and bla(SHV-106) genes and two coharbored bla(OXA-48). As for colistin resistance, the isolates had amino acid substitutions in PmrA/B and a truncated mgrB gene in one isolate.
2019	Colistin- and Carbapenem-Resistant <i>Klebsiella pneumoniae</i> Clinical_Isolates: Algeria		irrelvant	10.1089/mdr.2018.0147	H. H. Yousfi, L.;Dandachi, I.;Lalaoui, R.;Merah, A.;Amoura, K.;Dahi, A.;Dekhil, M.;Messalhi, N.;Diene, S. M.;Baron, S.;Rolain, J. M.	This study investigates the molecular mechanisms of colistin and carbapenem resistance in Klebsiella pneumoniae ST101 strains. The three K. pneumoniae carried bla(CTX-M-15), bla(TEM-183), and bla(SHV-106) genes and two coharbored bla(OXA-48). As for colistin resistance, the isolates had amino acid substitutions in PmrA/B and a truncated mgrB gene in one isolate.
2019	m6A Reader YTHDF2 Regulates LPS-Induced Inflammatory Response	0	irrelvant	10.3390/ijms20061323	R. L. Yu, Q.;Feng, Z.;Cai, L.;Xu, Q.	N6-methyladenosine (m6A) is an abundant mRNA modification that affects multiple biological processes, including those involved in the cell stress response and viral infection. YTH domain family 2 (YTHDF2) is an m6A-binding protein that affects the localization and stability of targeted mRNA. RNA-binding proteins (RBPs) can regulate the stability of inflammatory gene mRNA transcripts, thus partici…
2019	Three-Dimensional CT Texture Analysis to Differentiate Colorectal Signet-Ring Cell Carcinoma and Adenocarcinoma	0	irrelvant	10.2147/cmar.S233595	Y. H. Yue, F.;Hu, T.;Sun, Y.;Tong, T.;Gu, Y.	PURPOSE: The objective of this research was to validate the diagnostic value of three-dimensional texture parameters and clinical characteristics in the differentiation of colorectal signet-ring cell carcinoma (SRCC) and adenocarcinoma (AC). METHODS: We retrospectively analyzed data from 102 patients with SRCC or AC confirmed by pathology, including 51 SRCC (from January 2015 to July 2019) and 51…
2019	Three-Dimensional CT Texture Analysis to Differentiate Colorectal Signet-Ring Cell Carcinoma and Adenocarcinoma	0	irrelvant	10.2147/cmar.S233595	Y. L. H. Yue, F. X.;Hu, T. D.;Sun, Y. Q.;Tong, T.;Gu, Y. J.	Purpose: The objective of this research was to validate the diagnostic value of three-dimensional texture parameters and clinical characteristics in the differentiation of colorectal signet-ring cell carcinoma (SRCC) and adenocarcinoma (AC). Methods: We retrospectively analyzed data from 102 patients with SRCC or AC confirmed by pathology, including 51 SRCC (from January 2015 to July 2019) and 51…
2019	Emergence of colistin resistance in multidrug-resistant Klebsiella pneumoniae and Escherichia coli strains isolated from cancer patients	1	colistin egypt	10.1186/s12941-019-0339-4	M. M. E.-M. Zafer, H. A.;Abdulhak, A.;Amin, M. A.;Al-Agamy, M. H.;Radwan, H. H.	BACKGROUND: Colistin resistance is mainly driven by alterations in the Gram-negative outer membrane lipopolysaccharides and is caused, in most cases, by mutations in mgrB gene. However, the recent emergence of plasmid-encoded colistin resistance among Enterobacteriaceae strains represents a serious threat to global public health. In this paper we have investigated the rates of colistin resistance…
2019	Emergence of colistin resistance in multidrug-resistant <i>Klebsiella pneumoniae</i> and <i>Escherichia coli</i> strains isolated from cancer patients	0	irrelvant	10.1186/s12941-019-0339-4	M. M. E.-M. Zafer, H. A.;Abdulhak, A.;Amin, M. A.;Al-Agamy, M. H.;Radwan, H. H.	Background Colistin resistance is mainly driven by alterations in the Gram-negative outer membrane lipopolysaccharides and is caused, in most cases, by mutations in mgrB gene. However, the recent emergence of plasmid-encoded colistin resistance among Enterobacteriaceae strains represents a serious threat to global public health. In this paper we have investigated the rates of colistin resistance …
2019	MCR Scaffolds Get Hotter with (18)F-Labeling	0	irrelvant	10.3390/molecules24071327	T. C. Zarganes-Tzitzikas, G. S.;Elsinga, P. H.;Dömling, A.	Imaging techniques, such as positron emission tomography (PET), represent great progress in the clinical development of drugs and diagnostics. However, the efficient and timely synthesis of appropriately labeled compounds is a largely unsolved problem. Numerous small drug-like molecules with high structural diversity can be synthesized via convergent multicomponent reactions (MCRs). The combinati…
2019	MCR Scaffolds Get Hotter with <SUP>18</SUP>F-Labeling	0	irrelvant	10.3390/molecules24071327	T. C. Zarganes-Tzitzikas, G. S.;Elsinga, P. H.;Dömling, A.	Imaging techniques, such as positron emission tomography (PET), represent great progress in the clinical development of drugs and diagnostics. However, the efficient and timely synthesis of appropriately labeled compounds is a largely unsolved problem. Numerous small drug-like molecules with high structural diversity can be synthesized via convergent multicomponent reactions (MCRs). The combinati…
2019	Atorvastatin (Lipitor) by MCR	0	irrelvant	10.1021/acsmedchemlett.8b00579	T. N. Zarganes-Tzitzikas, C. G.;Dömling, A.	A concise and convergent synthesis of the atorvastatin, the best-selling cardiovascular drug of all time, is presented. Our approach is based on an Ugi reaction, which shortens the current synthetic route and is advantageous over the published syntheses.
2019	Cyclooxygenase-2 Inhibition Potentiates the Efficacy of Vascular Endothelial Growth Factor Blockade and Promotes an Immune Stimulatory Microenvironment in Preclinical Models of Pancreatic Cancer	0	irrelvant	10.1158/1541-7786.Mcr-18-0427	Y. K. Zhang, A.;Huang, H.;Sorrelle, N. B.;Burrows, F. J.;Dellinger, M. T.;Brekken, R. A.	Resistance to standard therapy remains a major challenge in the treatment of pancreatic ductal adenocarcinoma (PDA). Although anti-VEGF therapy delays PDA progression, therapy-induced hypoxia results in a less differentiated mesenchymal-like tumor cell phenotype, which reinforces the need for effective companion therapies. COX-2 inhibition has been shown to promote tumor cell differentiation and …
2019	Cyclooxygenase-2 Inhibition Potentiates the Efficacy of Vascular Endothelial Growth Factor Blockade and Promotes an Immune Stimulatory Microenvironment in Preclinical Models of Pancreatic Cancer	0	irrelvant	10.1158/1541-7786.Mcr-18-0427	Y. Q. K. Zhang, A.;Huang, H. C.;Sorrelle, N. B.;Burrows, F. J.;Dellinger, M. T.;Brekken, R. A.	Resistance to standard therapy remains a major challenge in the treatment of pancreatic ductal adenocarcinoma (PDA). Although anti-VEGF therapy delays PDA progression, therapy-induced hypoxia results in a less differentiated mesenchymal-like tumor cell phenotype, which reinforces the need for effective companion therapies. COX-2 inhibition has been shown to promote tumor cell differentiation and …
2019	Multiplex loop-mediated isothermal amplification (multi-LAMP) assay for rapid detection of mcr-1 to mcr-5 in colistin-resistant bacteria	0	irrelvant	10.2147/idr.S210226	L. L. Z. Zhong, Q.;Tan, C. Y.;Roberts, A. P.;El-Sayed Ahmed, M. A. E.;Chen, G.;Dai, M.;Yang, F.;Xia, Y.;Liao, K.;Liang, Y.;Yang, Y.;Feng, S.;Zheng, X.;Tian, G. B.	Purpose: The discovery of the plasmid-mediated colistin resistance genes, mcr, revealed a mechanism of transmission of colistin resistance, which is a major, global public health concern especially among individuals infected with carbapenem-resistant Gram-negative bacteria. To monitor the spread and epidemiology of mcr genes, a convenient and reliable method to detect mcr genes in clinical isolat…
2019	Multiplex loop-mediated isothermal amplification (multi-LAMP) assay for rapid detection of <i>mcr</i>-<i>I</i> to <i>mcr</i>-<i>5</i> in colistin-resistant bacteria	0	irrelvant	10.2147/idr.S210226	L. L. Z. Zhong, Q.;Tan, C. Y.;Roberts, A. P.;Ahmed, M. A. E.;Chen, G. P.;Dai, M.;Yang, F.;Xia, Y.;Liao, K.;Liang, Y. J.;Yang, Y. Q.;Feng, S. Y.;Zheng, X. B.;Tian, G. B.	Purpose: The discovery of the plasmid-mediated colistin resistance genes, mei-, revealed a mechanism of transmission of colistin resistance, which is a major, global public health concern especially among individuals infected with carbapenem-resistant Gram-negative bacteria. To monitor the spread and epidemiology of mcr genes, a convenient and reliable method to detect mcr genes in clinical isola…
2019	Direct observation of an intramolecular charge transfer state in epigenetic nucleobase N6-methyladenine	0	irrelvant	10.1039/c9cp00325h	Z. W. Zhou, X.;Chen, J.;Xu, J.	N6-Methyladenine (6MeAde), the most abundant internal modification in mRNA, has proved to be an important epigenetic biomarker for gene regulation just like 5-methylcytosine in DNA. Recently, a unique UV-induced response of 6MeAde was reported, which makes it instructive and intriguing to reveal the excited state relaxation mechanism in this methylated adenine and its derivatives. In this work, w…
2019	Mettl3 Deficiency Sustains Long-Chain Fatty Acid Absorption through Suppressing Traf6-Dependent Inflammation Response	0	irrelvant	10.4049/jimmunol.1801151	X. Z. Zong, J.;Wang, H.;Lu, Z.;Wang, F.;Du, H.;Wang, Y.	A better understanding of the molecular mechanism of intestinal fatty acid absorption could lead to novel approaches to treatment and prevention of fatty acid-related metabolic diseases. Although it is confirmed that absorption of long-chain fatty acids (LCFAs) decreases during the pathological processes, the genetic basis and molecular mechanisms remain largely unknown. N (6)-methyladenosine (m(…
2020	Biofilm Formation and Virulence Determinants of Klebsiella oxytoca Clinical Isolates from Patients with Colorectal Cancer	0	irrelvant	10.1007/s12029-019-00317-7	A. F. A.-S. Abbas, A. G. M.;Alkhudhairy, M. K.	OBJECTIVE: Biofilm formation has made the therapy of bacterial infections more difficult. The objective our study was assessment of pan-drug-resistant (PDR) Klebsiella oxytoca pathogenicity and virulence factors causing AAHC in patients with colorectal cancer (CRC). MATERIALS AND METHODS: Among a total of 300 healthy and 300 patients with antibiotic-associated hemorrhagic colitis (AAHC) and CRC, …
2020	Biofilm Formation and Virulence Determinants of <i>Klebsiella oxytoca</i> Clinical Isolates from Patients with Colorectal Cancer	0	irrelvant	10.1007/s12029-019-00317-7	A. F. A.-S. Abbas, A. G. M.;Alkhudhairy, M. K.	Objective Biofilm formation has made the therapy of bacterial infections more difficult. The objective our study was assessment of pan-drug-resistant (PDR) Klebsiella oxytoca pathogenicity and virulence factors causing AAHC in patients with colorectal cancer (CRC). Materials and Methods Among a total of 300 healthy and 300 patients with antibiotic-associated hemorrhagic colitis (AAHC) and CRC, 20…
2020	Prevalence and Some Possible Mechanisms of Colistin Resistance Among Multidrug-Resistant and Extensively Drug-Resistant Pseudomonas aeruginosa	1	egypt colistin	10.2147/idr.S238811	R. M. M. Abd El-Baky, S. M.;Mohamed, D. S.;Waly, N. G.;Shafik, E. A.;Mohareb, D. A.;Elkady, A.;Elbadr, M. M.;Hetta, H. F.	BACKGROUND AND AIM: The emergence of colistin-resistant strains is considered a great threat for patients with severe infections. Here, we investigate the prevalence and some possible mechanisms of colistin resistance among multidrug-resistant (MDR) and extensively drug-resistant (XDR) Pseudomonas aeruginosa (P. aeruginosa). METHODS: Antimicrobial susceptibility was performed using disc diffusion…
2020	Prevalence and some possible mechanisms of colistin resistance among multidrug-resistant and extensively drug-resistant pseudomonas aeruginosa	0	duplicate	10.2147/IDR.S238811	R. M. M. Abd El-Baky, S. M.;Mohamed, D. S.;Waly, N. G. F. M.;Shafik, E. A.;Mohareb, D. A.;Elkady, A.;Elbadr, M. M.;Hetta, H. F.	Background and Aim: The emergence of colistin-resistant strains is considered a great threat for patients with severe infections. Here, we investigate the prevalence and some possible mechanisms of colistin resistance among multidrug-resistant (MDR) and extensively drug-resistant (XDR) Pseudomonas aeruginosa (P. aeruginosa). Methods: Antimicrobial susceptibility was performed using disc diffusion…
2020	Prevalence and Some Possible Mechanisms of Colistin Resistance Among Multidrug-Resistant and Extensively Drug-Resistant <i>Pseudomonas aeruginosa</i>	0	duplicate	10.2147/idr.S238811	R. M. M. Abd El-Baky, S. M.;Mohamed, D. S.;Waly, Ngfm;Shafik, E. A.;Mohareb, D. A.;Elkady, A.;Elbadr, M. M.;Hetta, H. F.	Background and Aim: The emergence of colistin-resistant strains is considered a great threat for patients with severe infections. Here, we investigate the prevalence and some possible mechanisms of colistin resistance among multidrug-resistant (MDR) and extensively drug-resistant (XDR) Pseudomonas aeruginosa (P. aeruginosa). Methods: Antimicrobial susceptibility was performed using disc diffusion…
2020	Resolving a Binary Mixture of Hepatoprotective Drugs Using Different Validated Spectrophotometric Methods	0	irrelvant	10.1134/s1061934820020021	R. M. M. Abdelfatah, M. A.	This work is concerned with development and validation of two simple, specific, accurate and precise spectrophotometric methods for determination of two hepatoprotective drugs, silymarin (SR) and vitamin E acetate (VE), in their binary mixtures and a pharmaceutical formulation. Method A is a ratio difference spectrophotometric method (RDSM), while method B is a mean centering of ratio spectra spe…
2020	Lysin LysMK34 of Acinetobacter baumannii Bacteriophage PMK34 Has a Turgor Pressure-Dependent Intrinsic Antibacterial Activity and Reverts Colistin Resistance	0	irrelvant	10.1128/aem.01311-20	K. G. Abdelkader, D.;Grimon, D.;Ruas-Madiedo, P.;Lood, C.;Lavigne, R.;Safaan, A.;Khairalla, A. S.;Gaber, Y.;Dishisha, T.;Briers, Y.	The prevalence of extensively and pandrug-resistant strains of Acinetobacter baumannii leaves little or no therapeutic options for treatment for this bacterial pathogen. Bacteriophages and their lysins represent attractive alternative antibacterial strategies in this regard. We used the extensively drug-resistant A. baumannii strain MK34 to isolate the bacteriophage PMK34 (vB_AbaP_PMK34). This ph…
2020	Toll-like Receptor 4 Stimulates Gene Expression via Smad2 Linker Region Phosphorylation in Vascular Smooth Muscle Cells	0	irrelvant	10.1021/acsptsci.9b00113	R. Z. Afroz, Y.;Little, P. J.;Xu, S.;Mohamed, R.;Stow, J.;Kamato, D.	Atherosclerosis begins in the vessel wall with the retention of low density lipoproteins to modified proteoglycans with hyperelongated glycosaminoglycan (GAG) chains. Bacterial infections produce endotoxins such as lipopolysaccharide that exacerbate the outcome of atherosclerosis by generating a heightened state of inflammation. Lipopolysaccharide (LPS) via its toll-like receptor (TLR) is well-kn…
2020	Colistin and its role in the Era of antibiotic resistance: an extended review (2000-2019)	0	review	10.1080/22221751.2020.1754133	M. Z. Ahmed, L. L.;Shen, C.;Yang, Y. Q.;Doi, Y.;Tian, G. B.	Increasing antibiotic resistance in multidrug-resistant (MDR) Gram-negative bacteria (MDR-GNB) presents significant health problems worldwide, since the vital available and effective antibiotics, including; broad-spectrum penicillins, fluoroquinolones, aminoglycosides, and beta-lactams, such as; carbapenems, monobactam, and cephalosporins; often fail to fight MDR Gram-negative pathogens as well a…
2020	Prevalence of carbapenem-resistant Enterobacteriaceae and emergence of high rectal colonization rates of blaOXA-181-positive isolates in patients admitted to two major hospital intensive care units in Kuwait	1	kuwait colistin resistant	10.1371/journal.pone.0241971	A. H. J. Al Fadhli, W. Y.;Rotimi, V. O.	BACKGROUND: Fecal colonization by carbapenem-resistant Enterobacteriaceae (CRE) can be the main reservoir for transmission of these resistant organisms especially in the Intensive Care Units (ICUs). AIM: This study was conducted to evaluate the rate of rectal carriage and molecular characterization of CRE in patients hospitalized in the ICUs of 2 major hospitals (Adan and Mubarak Al Kabeer Hospit…
2020	MODULATION OF DOXORUBICIN CYTOTOXICITY BY ISOLIQUIRITIN AND CYNARIN COMBINATIONS ON DIFFERENT CANCER CELL LINES	0	irrelvant	10.32383/appdr/120622	S. G. A.-K. Al-Adami, I. H.;Numan, N. A.;Abbas, M. M.;Tawfiq, F. A.;Shakya, A. K.	Natural polyphenolic compounds produced in plants exhibit many pharmacological effects including antioxidant, chemopreventive, and anticancer properties. This study was conducted to investigate the effect of cynarin (from artichokes, Cynara scolymus) and isoliquiritin (from licorice, Glycyrrhiza uralensis) on doxorubicin (positive control) cytotoxicity in different cell lines including normal (MC…
2020	Occurrence, virulence genes, and antimicrobial profiles of Escherichia coli O157 isolated from ruminants slaughtered in Al Ain, United Arab Emirates	1	UAE polymyxin	10.1186/s12866-020-01899-0	D. R. Al-Ajmi, S.;Banu, S.	BACKGROUND: Shiga toxin-producing Escherichia coli (STEC) is a major source of food-borne illness around the world. E. coli O157 has been widely reported as the most common STEC serogroup and has emerged as an important enteric pathogen. Cattle, in particular have been identified as a major E. coli O157:H7 reservoir of human infections; however, the prevalence of this organism in camels, sheep, a…
2020	Amending the Efficiency of Antimicrobials against Multidrug-Resistant Pseudomonas aeruginosa by Low-Frequency Magnetic Fields	0	irrelvant	10.1007/s10517-020-04999-z	M. S. Y. A. Al-Delaimi, H. Y.	We studied the effect of 1- and 2-h exposure to low-frequency magnetic fields (0.3 and 0.42 mT) on the sensitivity of Pseudomonas aeruginosa to 18 antibiotics. P. aeruginosa samples were obtained from 20 patients with burns. Exposure to magnetic field reduced the resistance of P. aeruginosa and increased their susceptibility to antimicrobial drugs. This increase was positively correlated with fie…
2020	Prevalence of Genes Involved in Colistin Resistance in Acinetobacter baumannii: First Report from Iraq	1	Iraq colistin	10.1089/mdr.2019.0243	I. M. S. I. Al-Kadmy, S. A.;Al-Saryi, N.;Aziz, S. N.;Besinis, A.;Hetta, H. F.	Background and Aim: Colistin is increasingly being used as a "last-line" therapy to treat infections caused by multidrug-resistant (MDR) Acinetobacter baumannii isolates, when essentially no other options are available in these days. The aim of this study was to detect genes associated with colistin resistance in A. baumannii. Methods: One hundred twenty-one isolates of A. baumannii were collecte…
2020	Prevalence of Genes Involved in Colistin Resistance in<i>Acinetobacter baumannii:</i>First Report from Iraq	0	duplicate	10.1089/mdr.2019.0243	I. M. S. I. Al-Kadmy, S. A.;Al-Saryi, N.;Aziz, S. N.;Besinis, A.;Hetta, H. F.	Background and Aim:Colistin is increasingly being used as a "last-line" therapy to treat infections caused by multidrug-resistant (MDR)Acinetobacter baumanniiisolates, when essentially no other options are available in these days. The aim of this study was to detect genes associated with colistin resistance inA. baumannii. Methods:One hundred twenty-one isolates ofA. baumanniiwere collected from …
2020	Chitosan Decorated Copper Nanoparticles as Efficient Catalyst for Synthesis of Novel Quinoline Derivatives	0	irrelvant	10.1166/jnn.2020.16923	K. S. A. Alghamdi, N. S. I.;Bakhotmah, D.;Mokhtar, M.	Chitosan decorated copper nanoparticles (CS/CuNPs) catalysts were synthesized via reduction methods utilizing green protocol. The CS/CuNPs hybrid catalysts were tested for the synthesis of quinoline derivatives utilizing one-pot multicomponent reaction (MCR) under ultrasonic irradiation. The optimized CS/CuNPs catalyst that provided good conversion reaction yield and high turnover frequency (TOF)…
2020	Antimicrobial Resistance of Commensal Escherichia coli Isolated from Food Animals in Qatar	1	Qatar mcr	10.1089/mdr.2019.0402	D. A. E. Alhababi, N. O.;Nasrallah, G. K.;Farg, E. A.;Al Thani, A. A.;Yassine, H. M.	Objectives: This study aims at evaluating the phenotypic and genotypic antimicrobial resistance (AMR) patterns of 18 clinically relevant antibiotics in food animals in Qatar. Materials and Methods: Fecal samples from camels, cattle, and pigeons (300) were collected from different slaughterhouses and farms. Escherichia coli isolates were recovered on selective media, confirmed biochemically, and t…
2020	Antimicrobial Resistance of Commensal <i>Escherichia coli</i> Isolated from Food Animals in Qatar	0	duplicate	10.1089/mdr.2019.0402	D. A. E. Alhababi, N. O.;Nasrallah, G. K.;Farg, E. A.;Al Thani, A. A.;Yassine, H. M.	Objectives: This study aims at evaluating the phenotypic and genotypic antimicrobial resistance (AMR) patterns of 18 clinically relevant antibiotics in food animals in Qatar. Materials and Methods: Fecal samples from camels, cattle, and pigeons (300) were collected from different slaughterhouses and farms. Escherichia coli isolates were recovered on selective media, confirmed biochemically, and t…
2020	First report of the plasmid-borne colistin resistance gene (mcr-1) in Proteus mirabilis isolated from domestic and sewer waters in Syrian refugee camps	1	lebanon mcr	10.1016/j.tmaid.2019.101482	A. A. K. Alhaj Sulaiman, , II
2020	First report of the plasmid-borne colistin resistance gene (mcr-1) in Proteus mirabilis isolated from domestic and sewer waters in Syrian refugee camps	0	duplicate	10.1016/j.tmaid.2019.101482	A. A. K. Alhaj Sulaiman, I. I.
2020	Dephosphorylation of the Proneural Transcription Factor ASCL1 Re-Engages a Latent Post-Mitotic Differentiation Program in Neuroblastoma	0	irrelvant	10.1158/1541-7786.Mcr-20-0693	F. R. M. Ali, D.;Chernukhin, I.;Woods, L. M.;Parkinson, L. M.;Wylie, L. A.;Papkovskaia, T. D.;Davies, J. D.;Carroll, J. S.;Philpott, A.	Pediatric cancers often resemble trapped developmental intermediate states that fail to engage the normal differentiation program, typified by high-risk neuroblastoma arising from the developing sympathetic nervous system. Neuroblastoma cells resemble arrested neuroblasts trapped by a stable but aberrant epigenetic program controlled by sustained expression of a core transcriptional circuit of de…
2020	Combustion of raw and densified Tunisian oleic by-products in a fixed bed reactor	0	irrelvant	10.1016/j.fuel.2020.118181	M. L. Ali Mami, M.;Khiari, B.;Jeguirim, M.	Combustion of biofuels prepared by blending or not olive mill solid residues (olive pomace and olive pits) with pine sawdust (S) and wood chips (WC) was investigated. The mass loss, the bed temperature and the front reaction position were determined. Combustion characteristic numbers such as heating release (HR) and ignition rate (IR), mass conversion rate (MCR) and excess air coefficient (λ) wer…
2020	Pattern of bacterial profile and antibiotic susceptibility among neonatal sepsis cases at Cairo University Children Hospital	0	irrelvant	10.1016/j.jtumed.2019.12.005	M. N. E. Almohammady, E. M.;Reda, N. M.	OBJECTIVES: Neonatal sepsis is the third leading contributor to mortality and morbidity. Emanating resistance to antibiotics in neonatal intensive care units (NICUs) is considered a major burden. In this study, we aimed to investigate the bacterial prevalence and antibiotic profile among patients admitted with sepsis in the NICU of Cairo University Children Hospital. METHODS: Neonates with suspec…
2020	Impact of Colistin Dosing on the Incidence of Nephrotoxicity in a Tertiary Care Hospital in Saudi Arabia	0	irrelvant	10.3390/antibiotics9080485	R. A. Almutairy, W.;Noor, A.;Elsamadisi, P.;Shamas, N.;Qureshi, M.;Ismail, S.	Colistin therapy is associated with the development of nephrotoxicity. We examined the incidence and risk factors of nephrotoxicity associated with colistin dosing. We included adult hospitalized patients who received intravenous (IV) colistin for >72 h between January 2014 and December 2015. The primary endpoint was the incidence of colistin-associated acute kidney injury (AKI). The secondary an…
2020	Challenges Faced by Female Healthcare Professionals in the Workforce: A Scoping Review	0	irrelvant	10.2147/jmdh.S254922	A. M. G. Alobaid, C. M.;Khasawneh, E.;McKenna, L.;Williams, B.	Background: The number of women entering the medical and healthcare workforce globally has increased in the past several decades. Women have many roles and positions in healthcare organizations, hospitals and healthcare education settings. Although there has been an increase in the number of women, female workers continue to face many workplace challenges. This scoping review aimed to explore the…
2020	Molecular mechanisms and prevalence of colistin resistance of Klebsiella pneumoniae in the Middle East region: A review over the last 5 years	0	review	10.1016/j.jgar.2020.06.009	P. R. Aris, S.;Nikkhahi, F.;Amin Marashi, S. M.	The increasing prevalence of multidrug-resistant (MDR) Klebsiella pneumoniae is a serious clinical and public health problem, and colistin is the last-resort treatment option for MDR infections. However, resistance to colistin has been increasingly reported in the world, such as the Middle East region, where antibiotics are used more in the human and agriculture industry. In this paper, we review…
2020	Molecular mechanisms and prevalence of colistin resistance of <i>Klebsiella pneumoniae</i> in the Middle East region: A review over the last 5 years	0	duplicate	10.1016/j.jgar.2020.06.009	P. R. Aris, S.;Nikkhahi, F.;Marashi, S. M. A.	The increasing prevalence of multidrug-resistant (MDR) Klebsiella pneumoniae is a serious clinical and public health problem, and colistin is the last-resort treatment option for MDR infections. However, resistance to colistin has been increasingly reported in the world, such as the Middle East region, where antibiotics are used more in the human and agriculture industry. In this paper, we review…
2020	Identification and differentiation of soft rot and blackleg bacteria from potato using nested and multiplex PCR	0	irrelvant	10.1007/s41348-019-00257-1	N. A. E.-B. Ashmawy, A. F.;Shams, A. H. M.;Shoeib, A. A.	The bacterial genera Pectobacterium, Dickeya and Enterobacter are plant pathogens that cause soft rot and blackleg of potato. In the present study, 25 soft rot bacteria were isolated from potato tubers and stems showing typical tuber soft rot and blackleg symptoms. The samples were obtained from different locations in Egypt. Initial identification was based on morphological, physiological and bio…
2020	Phenotypes, antibacterial-resistant profile, and virulence-associated genes of Salmonella serovars isolated from retail chicken meat in Egypt	1	polymyxin Egypt	10.14202/vetworld.2020.440-445	A. G. Awad, M.;Khalifa, E.;Sadat, A.	AIM: The present study was designed to investigate the occurrence and distribution of Salmonella serotypes in chicken meat samples, and to explore the susceptibility of the strains to antimicrobials, as well as their virulence-associated genes. MATERIALS AND METHODS: Two-hundred retail chicken meat samples from different shops, as well as 25 stool specimens from retail shop workers, were included…
2020	Polymyxins and Bacterial Membranes: A Review of Antibacterial Activity and Mechanisms of Resistance	0	review	10.3390/membranes10080181	C. Ayoub Moubareck	Following their initial discovery in the 1940s, polymyxin antibiotics fell into disfavor due to their potential clinical toxicity, especially nephrotoxicity. However, the dry antibiotic development pipeline, together with the rising global prevalence of infections caused by multidrug-resistant (MDR) Gram-negative bacteria have both rejuvenated clinical interest in these polypeptide antibiotics. P…
2020	Battle tactics against MMP-9; discovery of novel non-hydroxamate MMP-9 inhibitors endowed with PI3K/AKT signaling attenuation and caspase 3/7 activation via Ugi bis-amide synthesis	0	irrelvant	10.1016/j.ejmech.2019.111875	M. S. F. Ayoup, M. A.;Abdel-Hamid, H.;Ramadan, E. S.;Abu-Serie, M. M.;Noby, A.;Teleb, M.	Matrix metalloproteinases (MMPs) are major modulators of the tumor microenvironment. They participate in extracellular matrix turnover, tumor growth, angiogenesis and metastasis. Accordingly, MMPs inhibition seems to be ideal solution to control cancer. Many MMPs inhibitors have been introduced ranging from hydroxamate-based peptidomimetics to the next generation non-hydroxamate inhibitors. Among…
2020	Battle tactics against MMP-9; discovery of novel non-hydroxamate MMP-9 inhibitors endowed with PI3K/AKT signaling attenuation and caspase 3/7 activation <i>via</i> Ugi bis-amide synthesis	0	irrelvant	10.1016/j.ejmech.2019.111875	M. S. F. Ayoup, M. A.;Abdel-Hamid, H.;Ramadan, E.;Abu-Serie, M. M.;Noby, A.;Teleb, M.	Matrix metalloproteinases (MMPs) are major modulators of the tumor microenvironment. They participate in extracellular matrix turnover, tumor growth, angiogenesis and metastasis. Accordingly, MMPs inhibition seems to be ideal solution to control cancer. Many MMPs inhibitors have been introduced ranging from hydroxamate-based peptidomimetics to the next generation non-hydroxamate inhibitors. Among…
2020	Optimized Approach in Requirements Change Management in Geographically Dispersed Environment (GDE)	0	irrelvant		S. N. A. Bhatti, F.;Alqarni, M. A.;Jadi, A. M.;Alshdadi, A. A.;Alzahrani, A. J.	Managing requirements is an essential trait in engineering development process as requirements change and emerge throughout the development process. In the following research work the primary prominence is to eke out requirements that are changing frequently in geographically dispersed setup. To efficiently and effectively cope up with the changing requirements are the key to fulfill customers' r…
2020	Genomic Characterization of New Variant of Hydrogen Sulfide (H(2)S)-Producing Escherichia coli with Multidrug Resistance Properties Carrying the mcr-1 Gene in China †	0	none arab region	10.3390/antibiotics9020080	S. E. Biswas, M.;Gu, G.;Yue, M.	Colistin is considered to be a 'last-resort' antimicrobial for the treatment of multidrug-resistant Gram-negative bacterial infections. Identification of Enterobacteriaceae, carrying the transferable colistin resistance gene mcr-1, has recently provoked a global health concern. This report presents the first detection of a hydrogen sulfide (H(2)S)-producing Escherichia coli variant isolated from …
2020	Genomic Characterization of New Variant of Hydrogen Sulfide (H<sub>2</sub>S)-Producing <i>Escherichia coli</i> with Multidrug Resistance Properties Carrying the <i>mcr-1</i> Gene in China †	0	irrelvant	10.3390/antibiotics9020080	S. E. Biswas, M.;Gu, G. M.;Yue, M.	Colistin is considered to be a 'last-resort' antimicrobial for the treatment of multidrug-resistant Gram-negative bacterial infections. Identification of Enterobacteriaceae, carrying the transferable colistin resistance gene mcr-1, has recently provoked a global health concern. This report presents the first detection of a hydrogen sulfide (H2S)-producing Escherichia coli variant isolated from a …
2020	MCR-8 mediated colistin resistance in a carbapenem-resistant Klebsiella pneumoniae isolated from a repatriated patient from Morocco	1	morocco mcr	10.1016/j.ijantimicag.2020.105920	R. A. B. Bonnin, S.;Jaureguy, F.;Naas, T.;Dortet, L.
2020	MCR-8 mediated colistin resistance in a carbapenem-resistant <i>Klebsiella</i> <i>pneumoniae</i> isolated from a repatriated patient from Morocco	0	irrelvant	10.1016/j.ijantimicag.2020.105920	R. A. B. Bonnin, S.;Jaureguy, F.;Naas, T.;Dortet, L.
2020	Towards understanding the antagonistic activity of phytic acid against common foodborne bacterial pathogens using a general linear model	0	irrelvant	10.1371/journal.pone.0231397	I. S. Boukhris, S.;Ennouri, K.;Morjene, N.;Farhat-Khemakhem, A.;Blibech, M.;Alghamdi, O. A.;Chouayekh, H.	The increasing challenge of antibiotic resistance requires not only the discovery of new antibiotics, but also the development of new alternative approaches. Therefore, in the present study, we investigated for the first time the antibacterial potential of phytic acid (myo-inositol hexakisphosphate, IP6), a natural molecule that is 'generally recognized as safe' (FDA classification), against the …
2020	Fourfold symmetric MCR's <i>via</i> the tetraisocyanide 1,3-diisocyano-2,2-bis(isocyanomethyl)propane	0	irrelvant	10.1039/d0cc04522e	R. S. Butera, A.;Kurpiewska, K.;Kalinowska-Tluscik, J.;Dömling, A.	Oligoisocyanides are attractive synthetic targets, however, only a few are known. Here, we describe the smallest stable tetraisocyanide possible, the 1,3-diisocyano-2,2-bis(isocyano-methyl)propane (1) withS(4)symmetry. Its four-step synthesis, structure, and reactivity in unprecedented symmetric fourfold Ugi 4CR and fourfold Passerini 3CR are described. Exhibiting high functional group tolerance …
2020	Strategic Orthopedic Evacuations to the Spanish Role 4 During a Decade (2009-2018)	0	irrelvant	10.1093/milmed/usz354	R. G. S. Cañas, R. N.;Moro, M. C. R.;Martín, D. A.;Bariaín, M. R. T.;Jiménez, J. A.	Introduction Casualty evacuation is a key point in medical support to military operations, sometimes being necessary to transfer them to National Territory for a definitive diagnosis and treatment. The aim of this work is to analyze the patients evacuated from Areas of Operations to the Orthopedic Surgery and Traumatology Unit of the Spanish Role 4 Medical Treatment Facility in the last 10 years.…
2020	Synthesis of α-aminophosphonic acid derivatives through the addition of O- And S-nucleophiles to 2H -azirines and their antiproliferative effect on A549 human lung adenocarcinoma cells	0	irrelvant	10.3390/molecules25153332	V. D. R. Carramiñana, A. M. O.;Palacios, F.;De Los Santos, J. M.	This work reports a straightforward regioselective synthetic methodology to prepare α-aminophosphine oxides and phosphonates through the addition of oxygen and sulfur nucleophiles to the C-N double bond of 2H-azirine derivatives. Determined by the nature of the nucleophile, different α-aminophosphorus compounds may be obtained. For instance, aliphatic alcohols such as methanol or ethanol afford α…
2020	Synthesis of α-Aminophosphonic Acid Derivatives Through the Addition of <i>O</i>- and <i>S</i>-Nucleophiles to 2<i>H</i>-Azirines and Their Antiproliferative Effect on A549 Human Lung Adenocarcinoma Cells	0	irrelvant	10.3390/molecules25153332	V. d. R. Carramiñana, A. M. O.;Palacios, F.;de los Santos, J. M.	This work reports a straightforward regioselective synthetic methodology to prepare alpha-aminophosphine oxides and phosphonates through the addition of oxygen and sulfur nucleophiles to the C-N double bond of 2H-azirine derivatives. Determined by the nature of the nucleophile, different alpha-aminophosphorus compounds may be obtained. For instance, aliphatic alcohols such as methanol or ethanol …
2020	First synthesis of merged hybrids phosphorylated azirino 2,1-<i>b</i> benzo <i>e</i> 1,3 oxazine derivatives as anticancer agents	0	irrelvant	10.1016/j.ejmech.2019.111771	V. d. R. Carramiñana, A. M. O.;de los Santos, J. M.;Palacios, F.	This work describes a straightforward diastereoselective synthetic access to azirino[2,1-b]benzo[e][1,3] oxazines containing phosphorus substituents such as phosphonate or phosphine oxide, by means of nucleophilic addition of functionalized phenols to the C-N double bond of 2H-azirine derivatives. In addition, the cytotoxic effect on cell lines derived from human lung adenocarcinoma (A549) and hu…
2020	Synthesis of α-Aminophosphonic Acid Derivatives Through the Addition of O- and S-Nucleophiles to 2H-Azirines and Their Antiproliferative Effect on A549 Human Lung Adenocarcinoma Cells	0	irrelvant	10.3390/molecules25153332	V. O. d. R. Carramiñana, A. M.;Palacios, F.;de Los Santos, J. M.	This work reports a straightforward regioselective synthetic methodology to prepare α-aminophosphine oxides and phosphonates through the addition of oxygen and sulfur nucleophiles to the C-N double bond of 2H-azirine derivatives. Determined by the nature of the nucleophile, different α-aminophosphorus compounds may be obtained. For instance, aliphatic alcohols such as methanol or ethanol afford α…
2020	First synthesis of merged hybrids phosphorylated azirino[2,1-b]benzo[e][1,3]oxazine derivatives as anticancer agents	0	irrelvant	10.1016/j.ejmech.2019.111771	V. O. d. R. Carramiñana, A. M.;de Los Santos, J. M.;Palacios, F.	This work describes a straightforward diastereoselective synthetic access to azirino[2,1-b]benzo[e][1,3]oxazines containing phosphorus substituents such as phosphonate or phosphine oxide, by means of nucleophilic addition of functionalized phenols to the C-N double bond of 2H-azirine derivatives. In addition, the cytotoxic effect on cell lines derived from human lung adenocarcinoma (A549) and hum…
2020	Intestinal carriage of colistin-resistant Enterobacteriaceae at Saint Georges Hospital in Lebanon	1	lebanon colistin	10.1016/j.jgar.2019.12.001	T. N. A.-B. Dagher, C.;Chabou, S.;Baron, S.;Hadjadj, L.;Diene, S. M.;Azar, E.;Rolain, J. M.	Objectives: The increase in resistance to antibiotics has led to the revival of colistin as the last option for treatment, which automatically led to an increase of colistin-resistant, Gram-negative bacteria. In this study, we report the presence of clinical colistin-resistant Enterobacteriaceae isolated from a Lebanese hospital. Methods: From 23 rectal swabs, eight colistin-resistant clinical st…
2020	Dissemination of Multidrug-Resistant and mcr-1 Gram-Negative Bacilli in Broilers, Farm Workers, and the Surrounding Environment in Lebanon	1	lebanon mcr	10.1089/mdr.2019.0137	I. F. Dandachi, E.;Sleiman, A.;Daoud, Z.;Rolain, J. M.	Poultry are currently regarded as reservoirs from which multidrug resistance can be readily transferred to the surrounding ecosystem. The aim of this study was to explore the prevalence of extended spectrum beta-lactamases (ESBLs) and ampC and mcr-1 Gram-negative bacilli in chicken, farmers, and environment in Lebanon. In May 2017, we revisited the farm where the first mcr-1 was detected in 2015 …
2020	Dissemination of Multidrug-Resistant and <i>mcr-1</i> Gram-Negative Bacilli in Broilers, Farm Workers, and the Surrounding Environment in Lebanon	0	duplicate	10.1089/mdr.2019.0137	I. F. Dandachi, E.;Sleiman, A.;Daoud, Z.;Rolain, J. M.	Poultry are currently regarded as reservoirs from which multidrug resistance can be readily transferred to the surrounding ecosystem. The aim of this study was to explore the prevalence of extended spectrum beta-lactamases (ESBLs) and ampC and mcr-1 Gram-negative bacilli in chicken, farmers, and environment in Lebanon. In May 2017, we revisited the farm where the first mcr-1 was detected in 2015 …
2020	miR-29a Is Repressed by MYC in Pancreatic Cancer and Its Restoration Drives Tumor-Suppressive Effects via Downregulation of LOXL2	0	irrelvant	10.1158/1541-7786.Mcr-19-0594	S. K. Dey, J. J.;Liu, S.;Hodge, G. A.;Taleb, S.;Zimmers, T. A.;Wan, J.;Kota, J.	Pancreatic ductal adenocarcinoma (PDAC) is an intractable cancer with a dismal prognosis. miR-29a is commonly downregulated in PDAC; however, mechanisms for its loss and role still remain unclear. Here, we show that in PDAC, repression of miR-29a is directly mediated by MYC via promoter activity. RNA sequencing analysis, integrated with miRNA target prediction, identified global miR-29a downstrea…
2020	Co-occurrence of mcr-1 mediated colistin resistance and β-lactamase-encoding genes in multidrug-resistant Escherichia coli from broiler chickens with colibacillosis in Tunisia	1	mcr tunisia	10.1016/j.jgar.2020.03.017	S. S. Dhaouadi, L.;Hamza, A.;Fedida, D.;Zied, C.;Awadhi, E.;Mtibaa, M.;Hassen, B.;Cherif, A.;Torres, C.;Abbassi, M. S.;Landolsi, R. B.	OBJECTIVES: Colibacillosis caused by avian pathogenic Escherichia coli (APEC) is considered a major hindrance in poultry farming worldwide. This study aimed to characterize the genetic content and the relatedness between multidrug-resistant E. coli isolates from broiler chickens died due to colibacillosis from three farms from Tunisia. METHODS: One hundred samples were collected from chickens' fr…
2020	Co-occurrence of <i>mcr-1</i> mediated colistin resistance and β-lactamase-encoding genes in multidrug-resistant <i>Escherichia coli</i> from broiler chickens with colibacillosis in Tunisia	0	duplicate	10.1016/j.jgar.2020.03.017	S. S. Dhaouadi, L.;Hamza, A.;Fedida, D.;Zied, C.;Awadhi, E.;Mtibaa, M.;Hassen, B.;Cherif, A.;Torres, C.;Abbassi, M. S.;Landolsi, R. B.	Objectives: Colibacillosis caused by avian pathogenic Escherichia coli (APEC) is considered a major hindrance in poultry farming worldwide. This study aimed to characterize the genetic content and the relatedness between multidrug-resistant E. coli isolates from broiler chickens died due to colibacillosis from three farms from Tunisia. Methods: One hundred samples were collected from chickens' fr…
2020	Development of benzimidazole-based derivatives as antimicrobial agents and their synergistic effect with colistin against gram-negative bacteria	0	irrelvant	10.1016/j.ejmech.2019.111850	E. M. E. A. Dokla, N. S.;Milik, S. N.;Li, D.;El-Baz, K.;Shalaby, M. W.;Al-Karaki, R.;Nasr, M.;Klein, C. D.;Abouzid, K. A. M.;Seleem, M. N.	Gram-negative bacteria pose a distinctive risk worldwide, especially with the evolution of major resistance to carbapenems, fluoroquinolones and colistin. Therefore, development of new antibacterial agents to target Gram-negative infections is of utmost importance. Using phenotypic screening, we synthesized and tested thirty-one benzimidazole derivatives against E. coli JW55031 (TolC mutant strai…
2020	Development of Advanced Chemometric-Assisted Spectrophotometric Methods for the Determination of Cromolyn Sodium and Its Alkaline Degradation Products	0	irrelvant	10.3390/molecules25245953	N. M. T. El Zahar, M. M.;Ayoub, B. M.	Advanced and sensitive spectrophotometric and chemometric analytical methods were successfully established for the stability-indicating assay of cromolyn sodium (CS) and its alkaline degradation products (Deg1 and Deg2). Spectrophotometric mean centering ratio spectra method (MCR) and chemometric methods, including principal component regression (PCR) and partial least square (PLS-2) methods, wer…
2020	Efficient synthesis of some pyrimidine and thiazolidine derivatives bearing quinoline scaffold under microwave irradiation	0	irrelvant	10.1080/00397911.2020.1769673	A. M. R. El-Naggar, S. K.	An efficient and facile approach for the synthesis of new quinoline derivatives was accomplished via reactions of 2-chloroquinoline-3-carbaldehyde with active methylene compounds, for example, 1,3-dimethylbarbituric acid, thiobarbituric acid and 2,4-dioxothiazolidine and aromatic amines through one-pot multi-component reaction (MCR) as sources of pyrimidine and thiazolidine derivatives bearing qu…
2020	Colistin and its role in the Era of antibiotic resistance: an extended review (2000-2019)	0	review	10.1080/22221751.2020.1754133	M. A. E. Z. El-Sayed Ahmed, L. L.;Shen, C.;Yang, Y.;Doi, Y.;Tian, G. B.	Increasing antibiotic resistance in multidrug-resistant (MDR) Gram-negative bacteria (MDR-GNB) presents significant health problems worldwide, since the vital available and effective antibiotics, including; broad-spectrum penicillins, fluoroquinolones, aminoglycosides, and β-lactams, such as; carbapenems, monobactam, and cephalosporins; often fail to fight MDR Gram-negative pathogens as well as t…
2020	The relationship between energy consumption and fiscal decentralization and the importance of urbanization: Evidence from Chinese provinces	0	irrelvant	10.1016/j.jenvman.2020.110474	M. D. Elheddad, N.;Tiwari, A. K.;Hammoudeh, S.	This study examines the provincial impact of fiscal decentralization, in the form of shifting fiscal responsibilities of expenditures and revenues and others from the central government to lower local governments, as well as rapidly rising urbanization, on energy consumption for 31 Chinese provinces subject to relevant important control variables over the period 2006 to 2015. This analysis has im…
2020	An amphipathic peptide with antibiotic activity against multidrug-resistant Gram-negative bacteria	0	irrelvant	10.1038/s41467-020-16950-x	A. G. H. Elliott, J. X.;Neve, S.;Zuegg, J.;Edwards, I. A.;Cain, A. K.;Boinett, C. J.;Barquist, L.;Lundberg, C. V.;Steen, J.;Butler, M. S.;Mobli, M.;Porter, K. M.;Blaskovich, M. A. T.;Lociuro, S.;Strandh, M.;Cooper, M. A.	Peptide antibiotics are an abundant and synthetically tractable source of molecular diversity, but they are often cationic and can be cytotoxic, nephrotoxic and/or ototoxic, which has limited their clinical development. Here we report structure-guided optimization of an amphipathic peptide, arenicin-3, originally isolated from the marine lugworm Arenicola marina. The peptide induces bacterial mem…
2020	Magnetic properties and FORC analysis of iron nanowire arrays	0	irrelvant	10.1016/j.mtcomm.2020.101609	A. H. A. I. Elmekawy, E. G.;Dubitskiy, I. S.;Sotnichuk, S. V.;Bozhev, I. V.;Napolskii, K. S.;Menzel, D.;Mistonov, A. A.	Arrays of ferromagnetic nanowires are promising for diverse areas of practical application ranging from data storage to drug delivery. This makes it essential to study their magnetic behavior and magnetization reversal mechanisms. Here, we report on the fabrication of ordered hexagonal arrays of iron nanowires by templated electrodeposition with the use of porous anodic alumina templates. This te…
2020	Extensive drug resistant Acinetobacter baumannii: a comparative study between non-colistin based combinations	0	irrelvant	10.1007/s11096-019-00940-1	E. E. Elsayed, M. A.;Sherif, D. A.;Elmorshedi, M.;El-Mashad, N.	Background The Gastrointestinal Surgery Center (GISC)-Mansoura University, faced a series of extensive drug resistant (XDR) A. baumannii cases, that were microbiologically resistant to penicillins, cephalosporins, fluoroquinolones, aminoglycosides, carbapenems and tigecycline. Colistin would have been a last resort therapy in such situation, however, intravenous polymyxins E (colistin) is relativ…
2020	Identification of mcr-8 in Clinical Isolates From Qatar and Evaluation of Their Antimicrobial Profiles	1	qatar mcr	10.3389/fmicb.2020.01954	N. O. K. Eltai, B.;Al-Mana, H. A.;Ibrahim, E. B.;Yassine, H. M.;Al Thani, A.;Al Maslmani, M.;Lammens, C.;Xavier, B. B.;Malhotra-Kumar, S.	This study was performed to investigate the genotypic causes of colistin resistance in 18 colistin-resistant Klebsiella pneumoniae (n = 13), Escherichia coli (n = 3) and Pseudomonas aeruginosa (n = 2) isolates from patients at the Hamad General Hospital, Qatar. MIC testing for colistin was performed using Phoenix (BD Biosciences, Heidelberg, Germany) and then verified with SensiTest Colistin (Lio…
2020	Identification of<i>mcr-8</i>in Clinical Isolates From Qatar and Evaluation of Their Antimicrobial Profiles	0	duplicate	10.3389/fmicb.2020.01954	N. O. K. Eltai, B.;Al-Mana, H. A.;Ibrahim, E. B.;Yassine, H. M.;Al Thani, A.;Al Maslmani, M.;Lammens, C.;Xavier, B. B.;Malhotra-Kumar, S.	This study was performed to investigate the genotypic causes of colistin resistance in 18 colistin-resistantKlebsiella pneumoniae(n= 13),Escherichia coli(n= 3) andPseudomonas aeruginosa(n= 2) isolates from patients at the Hamad General Hospital, Qatar. MIC testing for colistin was performed using Phoenix (BD Biosciences, Heidelberg, Germany) and then verified with SensiTest Colistin (Liofilchem, …
2020	Breast cancer: are long-term and intermittent endocrine therapies equally effective?	0	irrelvant	10.1007/s00432-020-03264-0	J. S.-F. Engel, G.;Emeny, R.;Hölzel, D.	PURPOSE: In breast cancer (BC), the duration of endocrine adjuvant therapies (AT) has been extended continuously up to 10 years. We present an alternative explanation for the effect, which could enable shorter treatments. METHOD: The relevant literature on chemoprevention and (neo-)adjuvant therapy was reviewed. Data for initiation and growth of primary and contralateral BCs and their metastases …
2020	Uncovering the Hidden Antibiotic Potential of Cannabis	0	irrelvant	10.1021/acsinfecdis.9b00419	M. A. E.-H. Farha, O. M.;Gale, R. T.;MacNair, C. R.;Carfrae, L. A.;Zhang, X.;Jentsch, N. G.;Magolan, J.;Brown, E. D.	The spread of antimicrobial resistance continues to be a priority health concern worldwide, necessitating the exploration of alternative therapies. Cannabis sativa has long been known to contain antibacterial cannabinoids, but their potential to address antibiotic resistance has only been superficially investigated. Here, we show that cannabinoids exhibit antibacterial activity against methicilli…
2020	A sub-centennial, Little Ice Age climate reconstruction using beetle subfossil data from Nunalleq, southwestern Alaska	0	irrelvant	10.1016/j.quaint.2019.07.011	V. L. Forbes, P. M.;Cretu, D.;Elias, S.	There is myriad evidence that global warming is exerting a profoundly disruptive influence on the lifeways of modern native (Yup'ik) communities living in the Yukon-Kuskokwim (Y-K) delta of southwestern Alaska. Yup'ik subsistence is intimately tied to seasonal change and the ability to accurately predict the availability of plant and animal resources. It therefore seems reasonable to suggest that…
2020	Characterization of Foot Mycetoma Using Sonography and Color Doppler Imaging	0	irrelvant	10.3923/pjbs.2020.968.972	M. G. Gameraddin, A.;Mokhtar, S.;M. Abuzaid M;Alhazmi, F.;Ali Hamad, H.	BACKGROUND AND OBJECTIVE: Mycetoma of the foot, commonly referred to as Madura foot, is a chronic granulomatous infection, which impacts vascularization of the affected region. This study aimed to evaluate foot mycetoma using Doppler and sonography techniques to identify the principle sonographic features and blood flow patterns associated with the condition. MATERIALS AND METHODS: This was a cro…
2020	Characterization of foot mycetoma using sonography and color doppler imaging	0	irrelvant	10.3923/pjbs.2020.968.972	M. G. Gameraddin, A.;Mokhtar, S.;Abuzaid, M. M.;Alhazmi, F.;Hamad, H. A.	Background and Objective: Mycetoma of the foot, commonly referred to as Madura foot, is a chronic granulomatous infection, which impacts vascularization of the affected region. This study aimed to evaluate foot mycetoma using Doppler and sonography techniques to identify the principle sonographic features and blood flow patterns associated with the condition. Materials and Methods: This was a cro…
2020	Drug resistance and virulence traits of Acinetobacter baumannii from Turkey and chicken raw meat	0	unclear country source of samples	10.1016/j.cimid.2020.101451	M. H. A.-S. Ghaffoori Kanaan, S. M. J.;Al-Massody, A. J.;Ghasemian, A.	Acinetobacter baumannii (A. baumannii) is a miscellaneous bacterium with ability of extensive antibiotic resistance. A. baumannii strains have also been isolated from animal origins. The objective of our atudy was characterization of A. baumannii antibiotic resistance and virulence traits from turkey and chicken raw meat. Of 576 turkey and 424 chicken specimens during 2017-2019, 200 (120 from tur…
2020	Flavoenzyme-mediated Regioselective Aromatic Hydroxylation with Coenzyme Biomimetics	0	irrelvant	10.1002/cctc.201902044	A. W. Guarneri, A. H.;Leertouwer, J.;Lunsonga, J.;Franssen, M. C. R.;Opperman, D. J.;Hollmann, F.;van Berkel, W. J. H.;Paul, C. E.	Regioselective aromatic hydroxylation is desirable for the production of valuable compounds. External flavin-containing monooxygenases activate and selectively incorporate an oxygen atom in phenolic compounds through flavin reduction by the nicotinamide adenine dinucleotide coenzyme, and subsequent reaction with molecular oxygen. This study provides the proof of principle of flavoenzyme-catalyzed…
2020	Tumor-resident stromal cells promote breast cancer invasion through regulation of the basal phenotype	0	irrelvant	10.1158/1541-7786.MCR-20-0334	C. J. H. Hanley, E.;Sirka, O. K.;Thomas, G. J.;Ewald, A. J.	Collective invasion can be led by breast cancer cells expressing basal epithelial markers, typified by keratin-14 (KRT14). We analyzed gene expression data from The Cancer Genome Atlas and demonstrated a significant correlation between a KRT14þ invasion signature and a stromal-mediated extracellular matrix (ECM) organization module. We then developed a novel coculture model of tumor organoids wit…
2020	A Study on the Impact of Capitalization on the Profitability of Banks in Emerging Markets: A Case of Pakistan	0	irrelvant	10.3390/jrfm13090217	M. T. Haris, Y.;Malik, A.;Ul Ain, Q.	A strong capitalized position of financial institutions is essential to ensure their solvency. Because of their unique nature, banks must always keep an optimum level of capital to ensure smooth banking earnings. Consequently, it is mandatory for all types of banks operating in Pakistan to keep a minimum amount of required capital along with capital adequacy to remain solvent and profitable. Ther…
2020	The Mobile Colistin Resistance Gene, mcr-1.1, Is Carried on IncX4 Plasmids in Multidrug Resistant E. coli Isolated from Rainbow Trout Aquaculture	1	lebanon mcr	10.3390/microorganisms8111636	J. E. Hassan, R. Z.;Mann, D.;Li, S.;Deng, X.;Saoud, I. P.;Kassem,, II	Colistin, a last resort antibiotic, is important for controlling infections with carbapenem-resistant Enterobacteriaceae. The recent emergence of mobile-colistin-resistance (mcr) genes has threatened the effectiveness of colistin. Aquaculture is hypothesized to be a major contributor to the evolution and dissemination of mcr. However, data on mcr in aquaculture are limited. Here, the occurrence o…
2020	The mobile colistin resistance gene, mcr-1.1, is carried on incx4 plasmids in multidrug resistant e. coli isolated from rainbow trout aquaculture	0	duplicate	10.3390/microorganisms8111636	J. E. Hassan, R. Z.;Mann, D.;Li, S.;Deng, X.;Saoud, I. P.;Kassem, I. I.	Colistin, a last resort antibiotic, is important for controlling infections with carbapenem-resistant Enterobacteriaceae. The recent emergence of mobile-colistin-resistance (mcr) genes has threatened the effectiveness of colistin. Aquaculture is hypothesized to be a major contributor to the evolution and dissemination of mcr. However, data on mcr in aquaculture are limited. Here, the occurrence o…
2020	The Mobile Colistin Resistance Gene, <i>mcr-1.1</i>, Is Carried on IncX4 Plasmids in Multidrug Resistant <i>E. coli</i> Isolated from Rainbow Trout Aquaculture	0	duplicate	10.3390/microorganisms8111636	J. E. Hassan, R. Z.;Mann, D.;Li, S. T.;Deng, X. Y.;Saoud, I. P.;Kassem,, II	Colistin, a last resort antibiotic, is important for controlling infections with carbapenem-resistant Enterobacteriaceae. The recent emergence of mobile-colistin-resistance (mcr) genes has threatened the effectiveness of colistin. Aquaculture is hypothesized to be a major contributor to the evolution and dissemination of mcr. However, data on mcr in aquaculture are limited. Here, the occurrence o…
2020	On the edge of a precipice: the global emergence and dissemination of plasmid-borne <i>mcr</i> genes that confer resistance to colistin, a last-resort antibiotic	0	review	10.1016/b978-0-12-818882-8.00010-3	J. E.-G. Hassan, L.;Bashour, I.;Kassem,, II
2020	Audacious Hitchhikers: The Role of Travel and the International Food Trade in the Global Dissemination of Mobile Colistin-Resistance (mcr) Genes	0	review	10.3390/antibiotics9070370	J. K. Hassan, , II	Colistin, a last-resort antibiotic, has been used in controlling infections caused by multidrug-resistant Gram-negative bacterial pathogens. However, recent reports showed a global dissemination of mobile colistin-resistance (mcr) genes, genetic elements that encode resistance to colistin, which has raised public health concerns. These mcr genes threaten the effectiveness of colistin and could li…
2020	Audacious Hitchhikers: The Role of Travel and the International Food Trade in the Global Dissemination of Mobile Colistin-Resistance (<i>mcr</i>) Genes	0	duplicate	10.3390/antibiotics9070370	J. K. Hassan, , II	Colistin, a last-resort antibiotic, has been used in controlling infections caused by multidrug-resistant Gram-negative bacterial pathogens. However, recent reports showed a global dissemination of mobile colistin-resistance(mcr) genes, genetic elements that encode resistance to colistin, which has raised public health concerns. Thesemcrgenes threaten the effectiveness of colistin and could limit…
2020	Correlation of biofilm formation and antibiotic resistance among clinical and soil isolates of Acinetobacter baumannii in Iraq	1	polymyxin iraq	10.1556/030.66.2019.026	P. A. K. Hassan, A. K.	Acinetobacter baumannii is an opportunistic pathogen that is reported as a major cause of nosocomial infections. The aim of this study was to investigate the biofilm formation by A. baumannii clinical and soil isolates, to display their susceptibility to 11 antibiotics and to study a possible relationship between formation of biofilm and multidrug resistance. During 8 months period, from June 201…
2020	High prevalence of mcr-1 encoding colistin resistance and first identification of bla(CTX-M-55) in ESBL/CMY-2-producing Escherichia coli isolated from chicken faeces and retail meat in Tunisia	1	mcr tunisia	10.1016/j.ijfoodmicro.2019.108478	B. A. Hassen, M. S.;Ruiz-Ripa, L.;Mama, O. M.;Hassen, A.;Torres, C.;Hammami, S.	Avian industries have been reported as an important contributor in the worldwide spread of antibiotic resistance owing to some particular practices especially the overuse of antibiotics. Thus in this study, we aimed to characterize extended-spectrum-beta-lactamase (ESBL) and acquired-AmpC-beta-lactamase (aAmpC)-producing Escherichia coli isolates from chicken faeces and raw meat in Tunisia. Durin…
2020	Genetic characterization of ESBL-producing Escherichia coli and Klebsiella pneumoniae isolated from wastewater and river water in Tunisia: predominance of CTX-M-15 and high genetic diversity	1	tunisia colistin	10.1007/s11356-020-10326-w	B. A. Hassen, M. S.;Benlabidi, S.;Ruiz-Ripa, L.;Mama, O. M.;Ibrahim, C.;Hassen, A.;Hammami, S.;Torres, C.	Aquatic environments are crucial hotspots for the dissemination of antibiotic resistant microorganisms and resistance genes. Thus, the purpose of this study was to investigate the occurrence and the genetic characterization of cefotaxime-resistant (CTX(R)) Enterobacteriaceae at a Tunisian semi-industrial pilot plant with biological treatment (WWPP) and its receiving river (Rouriche River, downstr…
2020	High prevalence of <i>mcr</i>-1 encoding colistin resistance and first identification of <i>bla</i><sub>CTX-M-55</sub> in ESBL/CMY-2-producing <i>Escherichia coli</i> isolated from chicken faeces and retail meat in Tunisia	0	duplicate	10.1016/j.ijfoodmicro.2019.108478	B. A. Hassen, M. S.;Ruiz-Ripa, L.;Mama, O. M.;Hassen, A.;Torres, C.;Hammami, S.	Avian industries have been reported as an important contributor in the worldwide spread of antibiotic resistance owing to some particular practices especially the overuse of antibiotics. Thus in this study, we aimed to characterize extended-spectrum-beta-lactamase (ESBL) and acquired-AmpC-beta-lactamase (aAmpC)-producing Escherichia coli isolates from chicken faeces and raw meat in Tunisia. Durin…
2020	Regulating polymyxin resistance in Gram-negative bacteria: roles of two-component systems PhoPQ and PmrAB	0	irrelvant	10.2217/fmb-2019-0322	J. L. Huang, C.;Song, J.;Velkov, T.;Wang, L.;Zhu, Y.;Li, J.	Polymyxins (polymyxin B and colistin) are last-line antibiotics against multidrug-resistant Gram-negative pathogens. Polymyxin resistance is increasing worldwide, with resistance most commonly regulated by two-component systems such as PmrAB and PhoPQ. This review discusses the regulatory mechanisms of PhoPQ and PmrAB in mediating polymyxin resistance, from receiving an external stimulus through …
2020	Microevolution of acquired colistin resistance in enterobacteriaceae from ICU patients receiving selective decontamination of the digestive tract	0	none arab region	10.1093/jac/dkaa305	A. B. v. H. Janssen, D.;Bonten, M. J. M.;Willems, R. J. L.;van Schaik, W.	Background: Colistin is an antibiotic that targets the LPS molecules present in the membranes of Gram-negative bacteria. It is used as a last-resort drug to treat infections with MDR strains. Colistin is also used in selective decontamination of the digestive tract (SDD), a prophylactic therapy used in patients hospitalized in ICUs to selectively eradicate opportunistic pathogens in the oropharyn…
2020	Emergence of plasmid-mediated mcr genes from Gram-negative bacteria at the human-animal interface	0	none arab region	10.1186/s13099-020-00392-3	H. S. Javed, S.;Zafar, A.;Ghafoor, A.;Shahzad, A. B.;Ejaz, H.;Junaid, K.;Jahan, S.	BACKGROUND: The global emergence of plasmid-mediated colistin resistance (Col-R) conferred by mcr genes in gram-negative rods (GNRs) has jeopardized the last treatment option for multidrug-resistant bacterial infections in humans. This study aimed to assess the emergence of mcr gene-mediated Col-R in GNRs isolated from humans and animals in Pakistan. METHODS: Animal and clinical specimens collect…
2020	Emergence of plasmid-mediated mcr genes from Gram-negative bacteria at the human-animal interface	0	duplicate	10.1186/s13099-020-00392-3	H. S. Javed, S.;Zafar, A.;Ghafoor, A.;Bin Shahzad, A.;Ejaz, H.;Junaid, K.;Jahan, S.	Background The global emergence of plasmid-mediated colistin resistance (Col-R) conferred by mcr genes in gram-negative rods (GNRs) has jeopardized the last treatment option for multidrug-resistant bacterial infections in humans. This study aimed to assess the emergence of mcr gene-mediated Col-R in GNRs isolated from humans and animals in Pakistan. Methods Animal and clinical specimens collected…
2020	First report of colistin resistance gene mcr-1 in carbapenem-resistant clinical isolates of klebsiella pneumoniae in iraq	1	mcr iraq		H. H. H. Jubair, Z. J.;Almohana, A. M.	Background: The prevalence of the plasmid-borne colistin resistance gene mcr-1 in bacteria poses a potential threat to patient treatment, particularly when hospitalized spreading of this gene causes great concern as it can transmit between different bacteria species. The aims of this study were to investigate the presence of the mcr-1 gene among carbapenem-resistant Klebsiella pneumoniae (CRKP) i…
2020	Colistin susceptibility in carbapenem resistant Klebsiella pneumoniae and their ability of biofilm formation	1	Iraq colistin	10.24996/ijs.2020.61.3.7	S. M. A. R. Kadum, D. S.	A total of 157 clinical samples were collected from different clinical specimens (urine, sputum, blood, swabs, and cannula) from several hospitals in Iraq. Among the samples, 51 isolates (32.48%) of Klebsiella pneumoniae were identified according to morphologicaland cultural characteristics as well as the Enterosystem 18R test. Higher numbers of K. pneumoniae isolates were observed in urine sampl…
2020	Drug resistance and virulence traits of <i>Acinetobacter baumannii</i> from Turkey and chicken raw meat	0	duplicate	10.1016/j.cimid.2020.101451	M. H. G. A.-S. Kanaan, S. M. J.;Al-Massody, A. J.;Ghasemian, A.	Acinetobacter baumannii (A. baumannii) is a miscellaneous bacterium with ability of extensive antibiotic resistance. A. baumannii strains have also been isolated from animal origins. The objective of our atudy was characterization of A. baumannii antibiotic resistance and virulence traits from turkey and chicken raw meat. Of 576 turkey and 424 chicken specimens during 2017-2019, 200 (120 from tur…
2020	Emergence of mcr- and fosA3-mediated colistin and fosfomycin resistance among carbapenem-resistant Acinetobacter baumannii in Iraq	1	mcr iraq	10.1016/j.mgene.2020.100708	S. M. Kareem	Introduction: Acinetobacter baumannii infections have spread in healthcare and community settings with extensive drug-resistance in various locations. Considering importance of source tracking, our aim was molecular characterization and genetic analysis of fosfomycin- and colistin-resistant A. baumannii. Methods: In this study, 205 A. baumannii were identified from hospital settings during 2014–2…
2020	Emergence of <i>mcr</i>- and <i>fosA3</i>-mediated colistin and fosfomycin resistance among carbapenem-resistant <i>Acinetobacter baumannii</i> in Iraq	0	duplicate	10.1016/j.mgene.2020.100708	S. M. Kareem	Introduction: Acinetobacter baumannii infections have spread in healthcare and community settings with extensive drug-resistance in various locations. Considering importance of source tracking, our aim was molecular characterization and genetic analysis of fosfomycin- and colistin-resistant A. baumannii. Methods: In this study, 205 A. baumannii were identified from hospital settings during 2014-2…
2020	Buildup of Triplet-State Population in Operating TQ1:PC<sub>71</sub>BM Devices Does Not Limit Their Performance	0	irrelvant	10.1021/acs.jpclett.0c00756	S. G. Karuthedath, J.;Melianas, A.;Kan, Z. P.;Kemerink, M.;Laquai, F.	Triplet generation in organic solar cells has been considered a major loss channel. Determining the density of the triplet-state population in an operating device is challenging. Here, we employ transient absorption (TA) spectroscopy on the quinoxaline-thiophene copolymer TQ1 blended with PC71BM, quantify the transient charge and tripletstate densities, and parametrize their generation and recomb…
2020	Synthesis and Anticancer Activity of New Pyridine-Thiophene and Pyridine-Furan Hybrid Compounds, Their Sugar Hydrazone, and Glycosyl Derivatives	0	irrelvant	10.1134/S1070363220090182	H. S. T. Khalaf, H. E. M.;El-Bayaa, M. N.;Radwan, M. A. A.;El-Manawaty, M.;El-Sayed, W. A.	Abstract: New sugar hydrazones and their derived oxadiazolyl acyclic nucleoside analogsin addition to the derived thioglycosides incorporating pyridine, furan orthiophene have been synthesized via a multi-component reaction (MCR). Theacetylated derivatives of hydrazones and the derived deprotected thioglycosidesof the prepared acetylated analogs have been also synthesized. Anticanceractivity of t…
2020	First Report of Multidrug-Resistant Carbapenemase-Producing Bacteria Coharboring mcr-9 Associated with Respiratory Disease Complex in Pets: Potential of Animal-Human Transmission	1	egypt mcr	10.1128/aac.01890-20	H. O. O. Khalifa, A. F.;Abd El-Hafeez, A. A.;Okanda, T.;Haque, A.;Anwar, K. S.;Tanaka, M.;Miyako, K.;Tsuji, S.;Kato, Y.;Matsumoto, T.
2020	First Report of Foodborne Klebsiella pneumoniae Coharboring bla(VIM-1), bla(NDM-1), and mcr-9	0	none arab region	10.1128/aac.00882-20	H. O. S. Khalifa, A. M.;Saito, T.;Kayama, S.;Yu, L.;Hisatsune, J.;Sugai, M.;Nariya, H.;Ahmed, A. M.;Shimamoto, T.;Matsumoto, T.;Shimamoto, T.
2020	First Report of Foodborne <i>Klebsiella pneumoniae</i> Coharboring <i>bla</i><sub>VIM-1</sub>, <i>bla</i><sub>NDM-1</sub>, and <i>mcr</i>-<i>9</i>	0	duplicate	10.1128/aac.00882-20	H. O. S. Khalifa, A. M.;Saito, T.;Kayama, S.;Yu, L. S.;Hisatsune, J.;Sugai, M.;Nariya, H.;Ahmed, A. M.;Shimamoto, T.;Matsumoto, T.;Shimamoto, T.
2020	XAS investigation of silica aerogel supported cobalt rhenium catalysts for ammonia decomposition	0	irrelvant	10.1039/d0cp00558d	K. G. L. Kirste, S.;Hu, Z. G.;Stoian, D.;Torrente-Murciano, L.;Hargreaves, J. S. J.;Mathisen, K.	The implementation of ammonia as a hydrogen vector relies on the development of active catalysts to release hydrogen on-demand at low temperatures. As an alternative to ruthenium-based catalysts, herein we report the high activity of silica aerogel supported cobalt rhenium catalysts. XANES/EXAFS studies undertaken at reaction conditions in the presence of the ammonia feed reveal that the cobalt a…
2020	Rapid Discovery of Aspartyl Protease Inhibitors Using an Anchoring Approach	0	irrelvant	10.1002/cmdc.202000024	M. M. Konstantinidou, F.;Sutanto, F.;Haupenthal, J.;Jumde, V. R.;Ünver, M. Y.;Heine, A.;Camacho, C. J.;Hirsch, A. K. H.;Klebe, G.;Dömling, A.	Pharmacophore searches that include anchors, fragments contributing above average to receptor binding, combined with one-step syntheses are a powerful approach for the fast discovery of novel bioactive molecules. Here, we are presenting a pipeline for the rapid and efficient discovery of aspartyl protease inhibitors. First, we hypothesized that hydrazine could be a multi-valent warhead to interac…
2020	R(93)P Substitution in the PmrB HAMP Domain Contributes to Colistin Heteroresistance in Escherichia coli Isolates from Swine	0	irrelvant	10.1128/aac.01509-20	Q. H. Kuang, D.;Sun, H.;Hu, H.;Li, F.;Li, W.;Hu, G.;Wu, H.;Yuan, L.	Here, the mechanisms of colistin heteroresistance (CHR) were assessed in 12 Escherichia coli isolates from swine in China. CHR was investigated by population analysis profile tests. CHR stability was studied by culturing isolates for five overnight incubation periods in colistin-free medium. Subsequently, the mcr-1 gene and mutations in PmrAB, PhoPQ, and MgrB were screened in parental isolates an…
2020	R<SUP>93</SUP>P Substitution in the PmrB HAMP Domain Contributes to Colistin Heteroresistance in <i>Escherichia coli</i> Isolates from Swine	0	none arab region	10.1128/aac.01509-20	Q. H. H. Kuang, D. D.;Sun, H. R.;Hu, H. H.;Li, F. L.;Li, W. Y.;Hu, G. Z.;Wu, H.;Yuan, L.	Here, the mechanisms of colistin heteroresistance (CHR) were assessed in 12 Escherichia coli isolates from swine in China. CHR was investigated by population analysis profile tests. CHR stability was studied by culturing isolates for five overnight incubation periods in colistin-free medium. Subsequently, the mcr-1 gene and mutations in PmrAB, PhoPQ, and MgrB were screened in parental isolates an…
2020	Can microwave treat biomass tar? A comprehensive study based on experimental and net energy analysis	0	irrelvant	10.1016/j.apenergy.2020.115194	J. J. Li, L. G.;Tao, J. Y.;Chen, G. Y.;Hu, J. L.;Yan, B. B.;Mansour, M.;Guo, Y. Y.;Ye, P. W.;Ding, Z.;Yu, T. X.	Tar pollution is the most serious problem hampering the application of biomass gasification. Microwave exhibits unique effects for treating biomass tar and thus have attracted considerable attention. However, as an energy-intensive technology, the optimal operating parameters of microwave have not been developed, and the energy feasibility remains unknown. In this study, a bench-scale microwave c…
2020	Scaffolding-Induced Property Modulation of Chemical Space	0	irrelvant	10.1021/acscombsci.0c00072	J. Y. D. L. Li, V.;Patil, P.;Ruiz-Moreno, A. J.;Kurpiewska, K.;Kalinowska-Tluscik, J.;Velasco-Velázquez, M. A.;Dömling, A.	Physicochemical property switching of chemical space is of great importance for optimization of compounds, for example, for biological activity. Cyclization is a key method to control 3D and other properties. A two-step approach, which involves a multicomponent reaction followed by cyclization, is reported to achieve the transition from basic moieties to charge neutral cyclic derivatives. A serie…
2020	Metabolic mechanism of colistin resistance and its reverting in Vibrio alginolyticus	0	irrelvant	10.1111/1462-2920.15021	L. S. Li, Y. B.;Peng, B.;Peng, X. X.;Li, H.	Colistin is a last-line antibiotic against Gram-negative multidrug-resistant bacteria, but the increased resistance poses a huge challenge to this drug. However, the mechanisms underlying such resistance are largely unexplored. The present study first identified the mutations of two genes encoding AceF subunit of pyruvate dehydrogenase (PDH) and TetR family transcriptional regulator in colistin-r…
2020	Co-Occurrence of <i>mcr</i>-9 and <i>bla</i><sub>NDM-1</sub> in <i>Enterobacter cloacae</i> Isolated from a Patient with Bloodstream Infection	0	duplicate	10.2147/idr.S248342	M. M. Y. Lin, Y. Q.;Yang, Y. X.;Chen, G. P.;He, R. W.;Wu, Y. P.;Zhong, L. L.;Ahmed, M. A. E.;Feng, S. Y.;Shen, C.;Wen, X.;Huang, J.;Li, H. Y.;Zheng, X. B.;Tian, G. B.	Background: Bloodstream infection (BSI) caused by carbapenem-resistant Enterobacteriaceae are potentially life-threatening related to poorer outcomes. Colistin is considered one of the last-resort treatments against human infections caused by multidrug-resistant (MDR) Gram-negative bacteria. Therefore, emergence of strains from the blood that co-harboring mcr and carbapenem resistance genes were …
2020	Co-Occurrence of mcr-9 and bla (NDM-1) in Enterobacter cloacae Isolated from a Patient with Bloodstream Infection	0	none arab region	10.2147/idr.S248342	M. Y. Lin, Y.;Yang, Y.;Chen, G.;He, R.;Wu, Y.;Zhong, L. L.;El-Sayed Ahmed, M. A. E.;Feng, S.;Shen, C.;Wen, X.;Huang, J.;Li, H.;Zheng, X.;Tian, G. B.	BACKGROUND: Bloodstream infection (BSI) caused by carbapenem-resistant Enterobacteriaceae are potentially life-threatening related to poorer outcomes. Colistin is considered one of the last-resort treatments against human infections caused by multidrug-resistant (MDR) Gram-negative bacteria. Therefore, emergence of strains from the blood that co-harboring mcr and carbapenem resistance genes were …
2020	Inhibition of the ATP synthase sensitizes Staphylococcus aureus towards human antimicrobial peptides	0	irrelvant	10.1038/s41598-020-68146-4	L. B. Liu, C.;Nøhr-Meldgaard, K.;Peschel, A.;Kretschmer, D.;Ingmer, H.;Vestergaard, M.	Antimicrobial peptides (AMPs) are an important part of the human innate immune system for protection against bacterial infections, however the AMPs display varying degrees of activity against Staphylococcus aureus. Previously, we showed that inactivation of the ATP synthase sensitizes S. aureus towards the AMP antibiotic class of polymyxins. Here we wondered if the ATP synthase similarly is neede…
2020	Anaerobic Degradation of Paraffins by Thermophilic Actinobacteria under Methanogenic Conditions	0	irrelvant	10.1021/acs.est.0c02071	Y. F. C. Liu, J.;Liu, Z. L.;Shou, L. B.;Lin, D. D.;Zhou, L.;Yang, S. Z.;Liu, J. F.;Li, W.;Gu, J. D.;Mu, B. Z.	Microbial anaerobic alkane degradation is a key process in subsurface oil reservoirs and anoxic environments contaminated with petroleum, with a major impact on global carbon cycling. However, the thermophiles capable of water-insoluble paraffins (>C17) degradation under methanogenic conditions has remained understudied. Here, we established thermophilic (55 °C) n-paraffins-degrading (C21-C30) cu…
2020	Synthesis of diverse isoxazolylamino-2-(aryl)acetamides using one-pot Multicomponent Reactions: X-ray, Hirshfeld analysis and DFT modeling	0	irrelvant	10.1016/j.molstruc.2019.127178	M. J. Loubidi, J.;Hdoufane, I.;El Hafi, M.;Tber, Z.;Cherqaoui, D.;Mague, J. T.	We report an efficient and rapid synthesis of several new N-(tert-butyl)-2-(isoxazol-3-ylamino)-2-(aryl) acetamide derivatives from the corresponding aldehydes by a one-pot reaction, namely the Groebke-Blackburn-Bienayme multicomponent reaction. The corresponding products were obtained in moderate to good yields and were characterized by NMR, mass, FT-IR spectroscopies and single crystal X-ray cr…
2020	Nisin and acid resistance in Salmonella is enhanced by N-dodecanoyl-homoserine lactone	0	irrelvant	10.1016/j.micpath.2020.104320	L. A. d. S. Luiz de Freitas, C. I.;Carneiro, D. G.;Dantas Vanetti, M. C.	Salmonella is a foodborne pathogen that can develop resistance to different stresses, which is essential for successful infection of the host. Some genes directly related to acid resistance are also involved in cationic peptide resistance in Gram-negative bacteria and could be under the control of quorum sensing (QS) mediated by autoinducer 1, known as acyl-homoserine lactone. Here, we investigat…
2020	Clonal spread of PER-1 and OXA-23 producing extensively drug resistant Acinetobacter baumannii during an outbreak in a burn intensive care unit in Tunisia	0	no colistin resistance	10.1556/030.2020.01208	A. C. Mabrouk, Y.;Raddaoui, A.;Krir, A.;Messadi, A. A.;Achour, W.;Thabet, L.	Extensively drug resistant Acinetobacter baumannii (XDR-Ab), has emerged as an important pathogen in several outbreaks. The aim of our study was to investigate the eventual genetic relatedness of XDR-Ab strains recovered from burn patients and environment sites in the largest Tunisian Burn Intensive Care Unit (BICU) and to characterize β-lactamase encoding genes in these strains. Between March 04…
2020	Genetic diversity of Salmonella enterica recovered from chickens farms and its potential transmission to human	1	egypt colistin	10.1016/j.jiph.2019.09.007	O. S. M. Magdy, I. M.;Hussein, H. A.;El-Hariri, M. D.;Ghareeb, A.;Hemeg, H. A.;Al-Maary, K. S.;Mubarak, A. S.;Alwarhi, W. K.;Eljakee, J. K.;Kabli, S. A.	BACKGROUND: Salmonella is a zoonotic bacterium transmitted through the food chain and is an important cause of disease in humans. The current study is aimed to characterize Salmonella isolates from broiler breeder chickens farms using, polymerase chain reaction (PCR) and sequencing analysis of representative isolates. METHODS: S. Kentucky (n=11), S. Enteritidis (n=4), S. Typhimurium (n=3), S. Bre…
2020	Simultaneous determination of cefixime and erdosteine in combined dosage form using validated spectrophotometric methods	0	irrelvant	10.1016/j.saa.2020.118647	M. A. E. Mahrouse, H. M.;Salem, E. M.	Four accurate and precise spectrophotometric methods were developed and validated for the simultaneous determination of a binary mixture of cefixime (CEF) and erdosteine (ERD) without previous separation. Method A was first derivative ratio spectrophotometric method ((1)DD) where the amplitudes at 310 and 315 nm and the amplitude at 248 nm were chosen to simultaneously estimate CEF and ERD, respe…
2020	Combustion of raw and densified Tunisian oleic by-products in a fixed bed reactor	0	irrelvant	10.1016/j.fuel.2020.118181	M. A. L. Mami, M.;Khiari, B.;Jeguirim, M.	Combustion of biofuels prepared by blending or not olive mill solid residues (olive pomace and olive pits) with pine sawdust (S) and wood chips (WC) was investigated. The mass loss, the bed temperature and the front reaction position were determined. Combustion characteristic numbers such as heating release (HR) and ignition rate (IR), mass conversion rate (MCR) and excess air coefficient (lambda…
2020	MALDI imaging mass spectrometry and chemometric tools to discriminate highly similar colorectal cancer tissues	0	irrelvant	10.1016/j.talanta.2019.120455	S. T. Mas, A.;Fernández, L.;Bec, N.;Gongora, C.;Larroque, C.;Martineau, P.;de Juan, A.;Marco, S.	Intratumour heterogeneity due to cancer cell clonal evolution and microenvironment composition and tumor differences due to genetic variations between patients suffering of the same cancer pathology play a crucial role in patient response to therapies. This study is oriented to show that matrix-assisted laser-desorption ionization-Mass spectrometry imaging (MALDI-MSI), combined with an advanced m…
2020	Generalized correlation-based dynamical network analysis: a new high-performance approach for identifying allosteric communications in molecular dynamics trajectories	0	irrelvant	10.1063/5.0018980	M. C. R. B. Melo, R. C.;de la Fuente-Nunez, C.;Luthey-Schulten, Z.	Molecular interactions are essential for regulation of cellular processes from the formation of multi-protein complexes to the allosteric activation of enzymes. Identifying the essential residues and molecular features that regulate such interactions is paramount for understanding the biochemical process in question, allowing for suppression of a reaction through drug interventions or optimizatio…
2020	MgrB Inactivation Is Responsible for Acquired Resistance to Colistin in Enterobacter hormaechei subsp. steigerwaltii	0	irrelvant	10.1128/aac.00128-20	A. B. Mhaya, D.;Tounsi, S.;Arpin, C.	Multidrug-resistant strains belonging to the Enterobacter cloacae complex (ECC) group, and especially those belonging to clusters C-III, C-IV, and C-VIII, have increasingly emerged as a leading cause of health care-associated infections, with colistin used as one of the last lines of treatment. However, colistin-resistant ECC strains have emerged. The aim of this study was to prove that MgrB, the…
2020	Non-polymyxin-based combinations as potential alternatives in treatment against carbapenem-resistant Acinetobacter baumannii infections	0	irrelvant	10.1016/j.ijantimicag.2020.106115	S. N. Mohd Sazlly Lim, S.;Ayfan, A. K.;Zowawi, H.;Roberts, J. A.;Sime, F. B.	Due to limited therapeutic options, combination therapy has been used empirically to treat carbapenem-resistant Acinetobacter baumannii (CRAB). Polymyxin-based combinations have been widely studied and used in the clinical setting. However, the use of polymyxins is often limited due to nephrotoxicity and neurotoxicity. This study aimed to evaluate the activity of non-polymyxin-based combinations …
2020	Spectrophotometric and Multivariate Calibration Techniques for Simultaneous Determination of Different Drugs in Pharmaceutical Formulations and Human Urine: Evaluation of Greenness Profile	0	irrelvant	10.1155/2020/8873003	A. Mostafa	Eco-friendly, rapid, and cost-effective two spectrophotometric methods were developed and validated for the determination of atenolol, paracetamol, hydrochlorothiazide, and levofloxacin. The first method is the newly developed extended derivative ratio (EDR) and the second method is multivariate curve resolution-alternating least squares (MCR-ALS). In the EDR method, the extended derivative ratio…
2020	Inflammatory response and macrophage polarization using different physicochemical biomaterials for oral and maxillofacial reconstruction	0	irrelvant	10.1016/j.msec.2019.110229	M. S. B. Munerato, C. C.;da Silva, R. B. P.;da Silva, A. C. R.;Bacelar, A. C. Z.;da Silva, J. L.;Couto, M. C. R.;Duarte, M. A. H.;Santiago, J. F.;Bossini, P. S.;Matsumoto, M. A.	Knowledge about the action of immune system in the recognition of biomaterials has been extremely helpful when it comes about understanding host response and biomaterials fate in human body. This study aimed to investigate inflammatory response and macrophage polarization during bone healing process of rat's calvaria critical defects using different bone materials in order to evaluate their influ…
2020	Development of real-time PCR assay allowed describing the first clinical Klebsiella pneumoniae isolate harboring plasmid-mediated colistin resistance mcr-8 gene in Algeria	1	mcr algeria	10.1016/j.jgar.2019.08.018	L. Z. S. Nabti, F.;Ngaiganam, E. P.;Radji, N.;Mezaghcha, W.;Lupande-Mwenebitu, D.;Baron, S. A.;Rolain, J. M.;Diene, S. M.	OBJECTIVES: We aimed to develop here a specific real-time PCR assay with TaqMan® probe to detect efficiently bacterial strains harboring the new plasmid mediated-colistin resistance mcr-8 gene. METHODS: Specific primers and probe for mcr-8 gene were designed from sequences alignment of all mcr genes variants. Specificity of the designed primers and probe were first checked par BlastN analysis and…
2020	Development of real-time PCR assay allowed describing the first clinical <i>Klebsiella pneumoniae</i> isolate harboring plasmid-mediated colistin resistance <i>mcr</i>-8 gene in Algeria	0	duplicate	10.1016/j.jgar.2019.08.018	L. Z. S. Nabti, F.;Ngaiganam, E. P.;Radji, N.;Mezaghcha, W.;Lupande-Mwenebitu, D.;Baron, S. A.;Rolain, J. M.;Diene, S. M.	Objectives: We aimed to develop here a specific real-time PCR assay with TaqMan (R) probe to detect efficiently bacterial strains harboring the new plasmid mediated-colistin resistance mcr-8 gene. Methods: Specific primers and probe for mcr-8 gene were designed from sequences alignment of all mcr genes variants. Specificity of the designed primers and probe were first checked par BlastN analysis …
2020	Three Spectrophotometric Methods for Quantitative Analysis of Duloxetine in Presence of its Toxic Impurity: 1-Naphthol	0	irrelvant	10.1093/jaoacint/qsz032	I. A. A. Naguib, N. S.;Anwar, B. H.;Magdy, M. A.	BACKGROUND: Duloxetine hydrochloride (DUL) is a drug used to treat depression and anxiety. 1-Naphthol is a potential toxic impurity of DUL, as it causes hepatotoxicity in humans, and it is harmful to aquatic life. OBJECTIVE: Three simple, selective, rapid, accurate and precise methods were developed and validated according to International Conference on Harmonization (ICH) guidelines with respect…
2020	Intestinal carriage of colistin-resistant Enterobacteriaceae at Saint Georges Hospital in Lebanon	1	lebanon colistin	10.1016/j.jgar.2019.12.001	T. A.-B. Nawfal Dagher, C.;Chabou, S.;Baron, S.;Hadjadj, L.;Diene, S. M.;Azar, E.;Rolain, J. M.	OBJECTIVES: The increase in resistance to antibiotics has led to the revival of colistin as the last option for treatment, which automatically led to an increase of colistin-resistant, Gram-negative bacteria. In this study, we report the presence of clinical colistin-resistant Enterobacteriaceae isolated from a Lebanese hospital. METHODS: From 23 rectal swabs, eight colistin-resistant clinical st…
2020	Functional interactions between posttranslationally modified amino acids of methyl-coenzyme M reductase in Methanosarcina acetivorans	0	irrelvant	10.1371/journal.pbio.3000507	D. D. L. Nayak, A.;Agrawal, N.;Rodriguez-Carerro, R.;Dong, S. H.;Mitchell, D. A.;Nair, S. K.;Metcalf, W. W.	The enzyme methyl-coenzyme M reductase (MCR) plays an important role in mediating global levels of methane by catalyzing a reversible reaction that leads to the production or consumption of this potent greenhouse gas in methanogenic and methanotrophic archaea. In methanogenic archaea, the alpha subunit of MCR (McrA) typically contains four to six posttranslationally modified amino acids near the …
2020	Functional interactions between posttranslationally modified amino acids of methyl-coenzyme M reductase in <i>Methanosarcina acetivorans</i>	0	irrelvant	10.1371/journal.pbio.3000507	D. D. L. Nayak, A. D.;Agrawal, N.;Rodriguez-Carerro, R.;Dong, S. H.;Mitchell, D. A.;Nair, S. K.;Metcalf, W. W.	The enzyme methyl-coenzyme M reductase (MCR) plays an important role in mediating global levels of methane by catalyzing a reversible reaction that leads to the production or consumption of this potent greenhouse gas in methanogenic and methanotrophic archaea. In methanogenic archaea, the alpha subunit of MCR (McrA) typically contains four to six posttranslationally modified amino acids near the …
2020	Molecular mechanisms of colistin resistance in Africa: A systematic review of literature	0	review	10.18683/germs.2020.1229	A. Y. Olowo-okere, A.	Introduction Updated and comprehensive data on the mechanism underlying colistin resistance is lacking in Africa. Literature search Herein, we aimed to review available literature on the molecular mechanisms of colistin resistance in Africa. PubMed, Google Scholar, and African Journal online databases were searched on the 15th of January 2020 for original research articles that reported mechanism…
2020	Design, synthesis and biological evaluation of new embelin derivatives as CK2 inhibitors	0	irrelvant	10.1016/j.bioorg.2019.103520	S. H. Oramas-Royo, S.;Amesty, Á;Martín-Acosta, P.;Feresin, G.;Tapia, A.;Aichele, D.;Jose, J.;Estévez-Braun, A.	A new series of furan embelin derivatives was synthesized and characterized as ATP-competitive CK2 inhibitors. The new compounds were efficiently synthesized using a multicomponent approach from embelin (1), aldehydes and isonitriles through a Knoevenagel condensation/Michael addition/heterocyclization. Several compounds with inhibitory activities in the low micromolar or even submicromolar were …
2020	Genomic Epidemiology of Carbapenem- and Colistin-Resistant Klebsiella pneumoniae Isolates From Serbia: Predominance of ST101 Strains Carrying a Novel OXA-48 Plasmid	0	none arab region	10.3389/fmicb.2020.00294	M. D. A. Palmieri, M. M.;Pelegrin, A. C.;Mirande, C.;Brkic, S.;Cirkovic, I.;Goossens, H.;Rossolini, G. M.;van Belkum, A.	Klebsiella pneumoniae is a major cause of severe healthcare-associated infections and often shows MDR phenotypes. Carbapenem resistance is frequent, and colistin represents a key molecule to treat infections caused by such isolates. Here we evaluated the antimicrobial resistance (AMR) mechanisms and the genomic epidemiology of clinical K. pneumoniae isolates from Serbia. Consecutive non-replicate…
2020	Genomic Epidemiology of Carbapenem- and Colistin-Resistant Klebsiella pneumoniae Isolates From Serbia: Predominance of ST101 Strains Carrying a Novel OXA-48 Plasmid	0	irrelvant	10.3389/fmicb.2020.00294	M. D. A. Palmieri, M. M.;Pelegrin, A. C.;Mirande, C.;Brkic, S.;Cirkovic, I.;Goossens, H.;Rossolini, G. M.;van Belkum, A.	Klebsiella pneumoniae is a major cause of severe healthcare-associated infections and often shows MDR phenotypes. Carbapenem resistance is frequent, and colistin represents a key molecule to treat infections caused by such isolates. Here we evaluated the antimicrobial resistance (AMR) mechanisms and the genomic epidemiology of clinical K. pneumoniae isolates from Serbia. Consecutive non-replicate…
2020	Genomic Epidemiology of Carbapenem- and Colistin-Resistant <i>Klebsiella pneumoniae</i> Isolates From Serbia: Predominance of ST101 Strains Carrying a Novel OXA-48 Plasmid	0	irrelvant	10.3389/fmicb.2020.00294	M. D. A. Palmieri, M. M.;Pelegrin, A. C.;Mirande, C.;Brkic, S.;Cirkovic, I.;Goossens, H.;Rossolini, G. M.;van Belkum, A.	Klebsiella pneumoniae is a major cause of severe healthcare-associated infections and often shows MDR phenotypes. Carbapenem resistance is frequent, and colistin represents a key molecule to treat infections caused by such isolates. Here we evaluated the antimicrobial resistance (AMR) mechanisms and the genomic epidemiology of clinical K. pneumoniae isolates from Serbia. Consecutive non-replicate…
2020	Data mining Raman microspectroscopic responses of cells to drugs in vitro using multivariate curve resolution-alternating least squares	0	irrelvant	10.1016/j.talanta.2019.120386	D. Q. Perez-Guaita, G.;Farhane, Z.;Tauler, R.;Byrne, H. J.	Raman microspectroscopy is gaining popularity for the analysis of time-dependent biological processes such as drug uptake and cellular response. It is a label-free technique which acquires signals from a large variety of components, including cell biomolecules and exogenous compounds such as drugs and nanoparticles, and is commonly employed for in vitro analysis of cells and cell populations with…
2020	Multiomics substrates of resistance to emerging pathogens? Transcriptome and proteome profile of a vancomycin-resistant enterococcus faecalis clinical strain	0	irrelvant	10.1089/omi.2019.0164	L. T. Pinto, C.;Gil, C.;Santos, H. M.;Capelo, J. L.;Borges, V.;Gomes, J. P.;Silva, C.;Vieira, L.;Poeta, P.;Igrejas, G.	Antibiotic resistance and hospital acquired infections are on the rise worldwide. Vancomycin-resistant enterococci have been reported in clinical settings in recent decades. In this multiomics study, we provide comprehensive proteomic and transcriptomic analyses of a vancomycin-resistant Enterococcus faecalis clinical isolate from a patient with a urinary tract infection. The previous genotypic p…
2020	Global prevalence of colistin resistance in clinical isolates of Acinetobacter baumannii: A systematic review and meta-analysis	0	review	10.1016/j.micpath.2019.103887	A. M. Pormohammad, K.;Gholizadeh, P.;Nasiri, M. J.;Mohtavinejad, N.;Dadashi, M.;Karimaei, S.;Safari, H.;Azimi, T.	INTRODUCTION: Acinetobacter baumannii antimicrobial resistance is a public health concern in developing and developed countries, especially in the hospital setting. Understanding the antibiotic resistance profile can help to provide better guidelines for the prescription of appropriate antibiotics, reduction of antibiotic resistance, and introducing new and effective treatment options. METHOD: Us…
2020	Plasmid mediated colistin resistant genes mcr-1 and mcr-2 among Escherichia coli and Klebsiella Pneumoniae isolates at Zagazig University Hospitals, Egypt	1	mcr egypt	10.21608/EJMM.2020.249858	R. A. A. Rabie, A. L.	Back ground: Colistin is considered the last option for severe infections caused by multidrug resistant Gram negative bacteria. The emergence of its resistance constitutes a very serious problem; hence, this study was established. Objectives: This study aims to estimate prevalence of colistin resistance among the clinical isolates of E.coli and k.pneumoniae with detection of the presence of mobil…
2020	Circulation of emerging NDM-5-producing Escherichia coli among humans and dogs in Egypt	0	no colistin resistance	10.1111/zph.12676	H. G. Ramadan, S. K.;Sharma, P.;Ahmed, M.;Hiott, L. M.;Barrett, J. B.;Woodley, T. A.;Frye, J. G.;Jackson, C. R.	The emergence of NDM-producing Escherichia coli has considerably threatened human and animal health worldwide. This study describes for the first time in Egypt, the draft genome sequences of emerging NDM-5-producing E. coli from humans and dogs, and investigates genetic relatedness between isolates from both sources. Two E. coli from human urine and seven from environmental clinical samples of do…
2020	Circulation of emerging NDM-5-producing <i>Escherichia coli</i> among humans and dogs in Egypt	0	duplicate	10.1111/zph.12676	H. G. Ramadan, S. K.;Sharma, P.;Ahmed, M.;Hiott, L. M.;Barrett, J. B.;Woodley, T. A.;Frye, J. G.;Jackson, C. R.	The emergence of NDM-producing Escherichia coli has considerably threatened human and animal health worldwide. This study describes for the first time in Egypt, the draft genome sequences of emerging NDM-5-producing E. coli from humans and dogs, and investigates genetic relatedness between isolates from both sources. Two E. coli from human urine and seven from environmental clinical samples of do…
2020	Multicomponent Peptide Stapling as a Diversity-Driven Tool for the Development of Inhibitors of Protein-Protein Interactions	0	irrelvant	10.1002/anie.201916257	M. G. A. Ricardo, A. M.;Plewka, J.;Surmiak, E.;Labuzek, B.;Neochoritis, C. G.;Atmaj, J.;Skalniak, L.;Zhang, R.;Holak, T. A.;Groves, M.;Rivera, D. G.;Dömling, A.	Stapled peptides are chemical entities in-between biologics and small molecules, which have proven to be the solution to high affinity protein-protein interaction antagonism, while keeping control over pharmacological performance such as stability and membrane penetration. We demonstrate that the multicomponent reaction-based stapling is an effective strategy for the development of alpha-helical …
2020	Lung Adenocarcinoma during Pregnancy: 11-Year Follow-Up	0	irrelvant	10.1159/000508360	A. A. C.-L. Rojas, A.;Remon, J.;Requejo, O. H.;Jiménez-Munarriz, B.;Rodríguez, M. C. R.;De Castro, J.	The incidence of lung cancer during pregnancy is rising due to the high rate of smokers in young women and the late mean age of pregnancy; in addition, considering that the patients are young women with a higher incidence of molecular alterations, molecular testing in lung adenocarcinoma should always be performed, even in pregnancy. Here, we report the case of a lung adenocarcinoma diagnosed dur…
2020	First Genomic Characterization of bla(VIM-1) and mcr-9-Coharbouring Enterobacter hormaechei Isolated from Food of Animal Origin	0	none arab region	10.3390/pathogens9090687	M. N. Sadek, H.;Shimamoto, T.;Kayama, S.;Yu, L.;Hisatsune, J.;Sugai, M.;Nordmann, P.;Poirel, L.;Shimamoto, T.	We describe here the complete genome sequence of an Enterobacter hormaechei ST279 coharbouring bla(VIM-1) and mcr-9 recovered from uncooked beef patty in June 2017, Egypt. The tested isolate was resistant to carbapenem but susceptible to colistin (minimum inhibitory concentration (MIC), 0.5 μg/mL). The antimicrobial susceptibility profile and conjugation experiments were performed. The entire gen…
2020	First Genomic Characterization of <i>bla</i><sub>VIM-1</sub> and <i>mcr-9-</i>Coharbouring <i>Enterobacter hormaechei</i> Isolated from Food of Animal Origin	0	duplicate	10.3390/pathogens9090687	M. N. Sadek, H.;Shimamoto, T.;Kayama, S.;Yu, L. S.;Hisatsune, J.;Sugai, M.;Nordmann, P.;Poirel, L.;Shimamoto, T.	We describe here the complete genome sequence of anEnterobacter hormaecheiST279 coharbouringbla(VIM-1)andmcr-9recovered from uncooked beef patty in June 2017, Egypt. The tested isolate was resistant to carbapenem but susceptible to colistin (minimum inhibitory concentration (MIC), 0.5 mu g/mL). The antimicrobial susceptibility profile and conjugation experiments were performed. The entire genome …
2020	Draft genome sequence of an mcr-1/IncI2-carrying multidrug-resistant Escherichia coli B1:ST101 isolated from meat and meat products in Egypt	1	mcr egypt	10.1016/j.jgar.2019.11.015	M. P. Sadek, L.;Nordmann, P.;Nariya, H.;Shimamoto, T.;Shimamoto, T.	OBJECTIVES: The aim of this study was to investigate the occurrence of plasmid-encoded colistin resistance among Gram-negative bacteria isolated from meat and meat products in Egypt and to report the draft genome sequence of anmcr-1/IncI2-carrying multidrug-resistant (MDR) Escherichia coli B1:ST101 isolate. METHODS: A total of 128 colistin-resistant strains were isolated from various meat and mea…
2020	Draft genome sequence of an <i>mcr-1</i>/IncI2-carrying multidrug-resistant <i>Escherichia coli</i> B1:ST101 isolated from meat and meat products in Egypt	0	duplicate	10.1016/j.jgar.2019.11.015	M. P. Sadek, L.;Nordmann, P.;Nariya, H.;Shimamoto, T.;Shimamoto, T.	Objectives: The aim of this study was to investigate the occurrence of plasmid-encoded colistin resistance among Gram-negative bacteria isolated from meat and meat products in Egypt and to report the draft genome sequence of anmcr-1/IncI2-carrying multidrug-resistant (MDR) Escherichia coli B1:ST101 isolate. Methods: A total of 128 colistin-resistant strains were isolated from various meat and mea…
2020	CAN COPPER AND ZINC IN DIFFERENT CHEMICAL FORMS IMPROVE IRON DEFICIENT IN PHASEOLUS PLANT	0	irrelvant		Z. A. E. F. Salama, M. M.	This study aims to compare between the effects of different chemical forms of copper and zinc in ionic form (CuSO4), (Zn SO4) or in chelated form (Cu (II) HEDTA and Zn (II) HEDTA], whereas, HEDTA is N-(hydroxyethyl) ethylenediamine triacetic acid, applied at micromolar concentrations of Phaseolus Vulgaris (Nebraska)plants grown hydroponically under conditions of iron deficiency (- Fe). Two plant …
2020	First report of plasmid-mediated colistin resistance mcr-8.1 gene from a clinical Klebsiella pneumoniae isolate from Lebanon	1	mcr lebanon	10.1186/s13756-020-00759-w	T. P. Salloum, B.;Bitar, I.;Hrabak, J.;Araj, G. F.;Tokajian, S.	Colistin is considered as a last resort treatment for infections caused by multidrug-resistant Enterobacteriaceae. Plasmid-mediated mobile colistin resistance (mcr) genes contributed to the global spread of colistin resistance. This is the first report of plasmid-mediated colistin resistance mcr-8 gene from a clinical Klebsiella pneumoniae K9 isolate recovered from Lebanon. The isolate was charac…
2020	First report of plasmid-mediated colistin resistance <i>mcr-8.1</i> gene from a clinical <i>Klebsiella pneumoniae</i> isolate from Lebanon	0	duplicate	10.1186/s13756-020-00759-w	T. P. Salloum, B.;Bitar, I.;Hrabak, J.;Araj, G. F.;Tokajian, S.	Colistin is considered as a last resort treatment for infections caused by multidrug-resistant Enterobacteriaceae. Plasmid-mediated mobile colistin resistance (mcr) genes contributed to the global spread of colistin resistance. This is the first report of plasmid-mediated colistin resistancemcr-8gene from a clinicalKlebsiella pneumoniaeK9 isolate recovered from Lebanon. The isolate was characteri…
2020	A Point Mutation in carR Is Involved in the Emergence of Polymyxin B-Sensitive Vibrio cholerae O1 El Tor Biotype by Influencing Gene Transcription	0	irrelvant	10.1128/iai.00080-20	P. M. Samanta, R. S.;Saha, R. N.;Shaw, S.;Ghosh, P.;Dutta, S.;Ghosh, A.;Imamura, D.;Morita, M.;Ohnishi, M.;Ramamurthy, T.;Mukhopadhyay, A. K.	Antimicrobial peptides play an important role in host defense against Vibrio cholerae Generally, the V. cholerae O1 classical biotype is polymyxin B (PB) sensitive and El Tor is relatively resistant. Detection of classical biotype traits like the production of classical cholera toxin and PB sensitivity in El Tor strains has been reported in recent years, including in the devastating Yemen cholera…
2020	Simultaneous Determination of Drugs Affecting Central Nervous System (CNS) in Bulk and Pharmaceutical Formulations Using Multivariate Curve Resolution-Alternating Least Squares (MCR-ALS)	0	irrelvant	10.1155/2020/1684172	H. M. Shaaban, A.;Al-Zahrani, B.;Al-Jasser, B.;Al-Ghamdi, R.	The quality of medications is important to maintain the overall health care of patients. This study aims to develop and validate a spectrophotometric method using multivariate curve resolution-alternating least squares (MCR-ALS) with correlation constraint for simultaneous resolution and quantification of selected drugs affecting the central nervous system (imipramine, carbamazepine, chlorpromazi…
2020	Resistance to colistin mediated by mcr-1 among multidrug resistant gram negative pathogens at a tertiary care hospital, Egypt	1	egypt mcr	10.22207/JPAM.14.2.07	M. F. Shabban, N. A. E.;Montasser, K.;Abo El Magd, N. M.	Colistin is considered the last option for treatment of infections caused by Multidrug Resistant (MDR) Gram negative pathogens. The mcr-1 gene could transfer the resistance to colistin between different species. Therefore, screening of this resistance mechanism will help greatly in the control of further spread of colistin resistance and enhancing the outcomes of patients. The current work aimed …
2020	Resistance to Colistin Mediated by <i>mcr-1</i> among Multidrug Resistant Gram Negative Pathogens at a Tertiary Care Hospital, Egypt	0	duplicate	10.22207/jpam.14.2.07	M. F. Shabban, N. A. E.;Montasser, K.;El Magd, N. M. A.	Colistin is considered the last option for treatment of infections caused by Multidrug Resistant (MDR) Gram negative pathogens. The mcr-1 gene could transfer the resistance to colistin between different species. Therefore, screening of this resistance mechanism will help greatly in the control of further spread of colistin resistance and enhancing the outcomes of patients. The current work aimed …
[truncated: 706 more rows]

## Sheet: Full text filtration
year	Title	Judge	Reason	DOI	Author	abstract
[truncated: 244 more rows]

## Sheet: Filtered papers
	year	Title	Judge	Reason	DOI	Author	abstract
[truncated: 153 more rows]

[truncated: 2 more sheets: table of extracted data , ROB]
